# Supplementary material for: Transcriptional changes during crown-root development and emergence in barley (Hordeum vulgare L.)
Source: BMC Plant Biol. 2024 May 22;24:438. doi: 10.1186/s12870-024-05160-y (PMC11110440; doi:10.1186/s12870-024-05160-y)
Supplement: Supplementary file 1 — Supplementary Material 1. [file 12870_2024_5160_MOESM1_ESM.xlsx]

## Sheet: Suppl.Tab.1
Supplemental Table S1. Sequences of forward and reverse primers used for qRT-PCR for 10 genes with a putative role in crown root initiation and development and 3 genes(a) used as reference genes for normalization
Gene	Accession	Description	Primer sequence
CRL1.1	MLOC_10784	LBD protein, orthologue to CRL1/RTCS	q10784-Fw	GGAGACAACAACGATCAGGTC
			q10784-Rv	ACTTGCGACGCAGAAACTTG
IRL1	MLOC_70768	IAA-amino acid hydrolase	qIRL1-Fw	CATGACGGATGAAGGGTTGT
			qIRL1-Rv	TCGTTTCCTCCATGAAGTCC
PIN	MLOC_24846	Auxin Efflux carrier protein	q24846_Fw	CGACGGAGTACAATGGAAGG
			q24846_Rv	CATACTGACACTCTCCAAGCC
SCARECROW-like1	MLOC_6971	GRAS family transcription factor	q6971_Fw	GTGAACATCTTGGCTTGTGAAG
			q6971_Rv	TCATTCTCGCCCTCCATTTC
Argonaute	MLOC_4898	(Argonaute/Dicer protein, PAZ	q4898_Fw	TTATAAAGCCCCTTCCCCTTG
			q4898_Rv	GTACTTCTGCTTAGTCTTCCGG
AUX/IAA20	MLOC_73144	Auxin response factor 20	q73144_Fw	TTGACATTGGTAGGTTCTCTGG
			q73144_Rv	TGCCCCTCTATACCAAACATG
ARRB	MLOC_61880	Response regulator B-type	q61880_Fw	TCGGAGTTTCTGCCAATCTG
			q61880_Rv	CATCAAGTTTTGTCACGCCG
CRY1b	MLOC_64083	cryptochrome 1b	q64083_Fw	CGTGTGGAGCAATGAGGG
			q64083_Rv	AATCTGAGGTGTGCAAGGAG
CRY2	MLOC_8289	cryptochrome 2	q8289_Fw	AAAGATGGAAGACACAGGCTC
			q8289_Rv	ACTGAAGACGAACAAGATGGG
HADC	MLOC_71091	histone deacetylase	q71091_Fw	CCTAGCGTCCAGTTTCAAGAG
			q71091_Rv	TGCTGAGTCTTCCAAAGGTG
EIF5A2(a)	AK357300	Mitochondrial substrate carrier family protein	qEIF5A2_fw	GGGTGTATGCGGATGTGA
			qEIF5A2_rev	AATAGCATTCTCGGCTTCCA
ACT(a)	AK248432	actin	qHvACTrt_fw	TTGACCTCCAAAGGAAGCTATTCT
			qHvACTrt_rev	GGTGCAAGACCTGCTGTTGA
Hv5439(a)	AK360511	unknown protein	qHv5439_fw	GATTGAGGTGGAGAGGGTATTG
			qHv5439_rev	CTCCTGGTCTGTTAGCAGTTT

## Sheet: Suppl.Tab.2
Supplemental table S2. Quality statistics of RNA-seq data
Sample	Total raw read	Uniquely mapped reads	Multiple mapped reads	Single mapping ratio
GP-10DAG-rep1	77896964	72832121	2254880	0.935
GP-10DAG-rep2	54220130	50523987	1603667	0.9318
GP-10DAG-rep3	61531385	57026131	1827334	0.9268
GP-1DAG-rep1	76177362	68259699	2443519	0.8961
GP-1DAG-rep2	63227909	58405829	2338714	0.9273
GP-1DAG-rep3	60991125	56452330	2374448	0.9256

## Sheet: Suppl.Tab.3
Supplemental table S3. List of genes up-regulated in the crown of 10-DAG seedlings of barley cv. Golden Promise conpared to 1-DAG seedlings
log2FoldChange values are negative as the comparison 1DAG vs. 10 DAG was performed with DeSeq2 package
BIN_number and BIN-description were obtained from Mercator/Mapman
Gene	log2FoldChange	padj	Description	IDENTIFIER	BINCODE	NAME	DESCRIPTION	BINCODE	NAME	DESCRIPTION	BINCODE	NAME	DESCRIPTION	BINCODE	NAME	DESCRIPTION
MLOC_37052	-2.70041	4.57834e-10	Photosystem II 10 kDa polypeptideIPR006814 (Photosystem II PsbR)	'mloc_37052'	'1.1.1.2.8'	'Photosynthesis.photophosphorylation.photosystem II.PS-II complex.component PsbR'	'component PsbR of PS-II complex'
MLOC_59127	-1.35828	1.94058e-06	Stress enhanced protein 2	'mloc_59127'	'1.1.1.5.5.3'	'Photosynthesis.photophosphorylation.photosystem II.photosynthetic acclimation.acclimation factor activities.light-responsive regulatory protein (SEP)'	'light-responsive regulatory protein (SEP)'
MLOC_68428	-1.44425	0.00210104	unknown protein LOCATED IN: chloroplast Has 35333 Blast hits to 34131 proteins in 2444 species: Archae - 798 Bacteria - 22429 Metazoa - 974 Fungi - 991 Plants - 531 Viruses - 0 Other Eukaryotes - 9610 (source: NCBI BLink). LENGTH=186	'mloc_68428'	'1.1.1.5.5.3'	'Photosynthesis.photophosphorylation.photosystem II.photosynthetic acclimation.acclimation factor activities.light-responsive regulatory protein (SEP)'	'light-responsive regulatory protein (SEP)'
MLOC_57284	-1.1144	1.59224e-12	FerredoxinIPR010241 (Ferredoxin [2Fe-2S], plant), IPR012675 (Beta-grasp domain)	'mloc_57284'	'1.1.5.1.1'	'Photosynthesis.photophosphorylation.linear electron flow.ferredoxin electron carrier activities.NADP-reduction-targeted ferredoxin (Fd)'	'NADP-reduction-targeted ferredoxin (Fd)'
MLOC_69236	-2.53479	1.95524e-07	Ferredoxin-6IPR010241 (Ferredoxin [2Fe-2S], plant), IPR012675 (Beta-grasp domain)	'mloc_69236'	'1.1.5.1.1'	'Photosynthesis.photophosphorylation.linear electron flow.ferredoxin electron carrier activities.NADP-reduction-targeted ferredoxin (Fd)'	'NADP-reduction-targeted ferredoxin (Fd)'
MLOC_18515	-1.08877	1.32162e-05	Alternative oxidaseIPR002680 (Alternative oxidase)	'mloc_18515'	'1.1.8.2'	'Photosynthesis.photophosphorylation.chlororespiration.non-heme diiron quinol oxidase (PTOX)'	'non-heme diiron quinol oxidase (PTOX)'
MLOC_68131	-1.15363	1.62422e-05	RbcX proteinIPR003435 (Chaperonin-like RbcX)	'mloc_68131'	'1.2.1.2.4'	'Photosynthesis.calvin cycle.ribulose-1,5-bisphosphat carboxylase/oxygenase (RuBisCo) activity.RuBisCo assembly.assembly factor (RbcX)'	'assembly factor involved in RuBisCo assembly (RbcX)'
MLOC_21709	-2.23674	0.000442247	Transketolase, putativeIPR005478 (Transketolase, bacterial-like), IPR009014 (Transketolase, C-terminal/Pyruvate-ferredoxin oxidoreductase, domain II)	'mloc_21709'	'1.2.7'	'Photosynthesis.calvin cycle.transketolase'	'transketolase'	'3.9.2.3'	'Carbohydrate metabolism.oxidative pentose phosphate pathway.non-oxidative phase.transketolase'	'transketolase'
MLOC_10877	-1.76199	8.37467e-08	Dihydrolipoyl dehydrogenaseIPR006258 (Dihydrolipoamide dehydrogenase), IPR013027 (FAD-dependent pyridine nucleotide-disulphide oxidoreductase), IPR016156 (FAD/NAD-linked reductase, dimerisation), IPR023753 (Pyridine nucleotide-disulphide oxidoreductase, FAD/NAD(P)-binding domain)	'mloc_10877'	'1.3.4.3'	'Photosynthesis.photorespiration.glycine decarboxylase complex.dihydrolipoyl dehydrogenase component L-protein'	'dihydrolipoyl dehydrogenase component L-protein of glycine cleavage system'	'2.2.1.3'	'Cellular respiration.pyruvate oxidation.mitochondrial pyruvate dehydrogenase complex.dihydrolipoamide dehydrogenase component E3'	'dihydrolipoamide dehydrogenase component E3 of mitochondrial pyruvate dehydrogenase complex'	'2.3.4.3'	'Cellular respiration.tricarboxylic acid cycle.2-oxoglutarate dehydrogenase complex.dihydrolipoamide dehydrogenase component E3'	'dihydrolipoamide dehydrogenase component E3 of 2-oxoglutarate dehydrogenase complex'	'4.2.7.2.3'	'Amino acid metabolism.degradation.branched-chain amino acid.branched-chain alpha-keto acid dehydrogenase complex.dihydrolipoamide dehydrogenase component E3'	'dihydrolipoamide dehydrogenase component E3 of branched-chain alpha-keto acid dehydrogenase complex'	T
MLOC_14874	-1.55811	3.34922e-08	Carbonic anhydraseIPR001148 (Alpha carbonic anhydrase), IPR023561 (Carbonic anhydrase, alpha-class)	'mloc_14874'	'1.5.1'	'Photosynthesis.carbon dioxide-bicarbonate interconversion.alpha-type carbonic anhydrase'	'alpha-type carbonic anhydrase'
MLOC_62600	-2.57213	9.07872e-07	Carbonic anhydraseIPR001148 (Alpha carbonic anhydrase), IPR023561 (Carbonic anhydrase, alpha-class)	'mloc_62600'	'1.5.1'	'Photosynthesis.carbon dioxide-bicarbonate interconversion.alpha-type carbonic anhydrase'	'alpha-type carbonic anhydrase'
MLOC_43331	-1.96999	6.91682e-10	Carbonic anhydraseIPR001765 (Carbonic anhydrase)	'mloc_43331'	'1.5.2'	'Photosynthesis.carbon dioxide-bicarbonate interconversion.beta-type carbonic anhydrase'	'beta-type carbonic anhydrase'
MLOC_55429	-1.26621	4.75964e-08	Respiratory burst oxidase protein D, putative, expressedIPR000778 (Cytochrome b245, heavy chain), IPR011992 (EF-hand-like domain), IPR017938 (Riboflavin synthase-like beta-barrel)	'mloc_55429'	'10.1.1'	'Redox homeostasis.controlled reactive oxygen generation.NADPH-oxidase (Rboh)'	'NADPH-oxidase (Rboh)'
MLOC_5633	-1.95732	1.32915e-07	Respiratory burst oxidase, putative, expressedIPR000778 (Cytochrome b245, heavy chain), IPR011992 (EF-hand-like domain), IPR017938 (Riboflavin synthase-like beta-barrel)	'mloc_5633'	'10.1.1'	'Redox homeostasis.controlled reactive oxygen generation.NADPH-oxidase (Rboh)'	'NADPH-oxidase (Rboh)'
MLOC_73746	-1.97877	3.86267e-10	Respiratory burst oxidase protein D, putative, expressedIPR000778 (Cytochrome b245, heavy chain), IPR011992 (EF-hand-like domain), IPR017938 (Riboflavin synthase-like beta-barrel)	'mloc_73746'	'10.1.1'	'Redox homeostasis.controlled reactive oxygen generation.NADPH-oxidase (Rboh)'	'NADPH-oxidase (Rboh)'
MLOC_53927	-2.29854	0.0201906	Respiratory burst oxidase protein D, putative, expressedIPR000778 (Cytochrome b245, heavy chain), IPR011992 (EF-hand-like domain), IPR017938 (Riboflavin synthase-like beta-barrel)	'mloc_53927'	'10.1.1'	'Redox homeostasis.controlled reactive oxygen generation.NADPH-oxidase (Rboh)'	'NADPH-oxidase (Rboh)'
MLOC_11835	-1.75146	2.4108e-07	MLOC_11835	'mloc_11835'	'10.2.2'	'Redox homeostasis.enzymatic reactive oxygen scavenging.catalase'	'catalase'
MLOC_10413	-1.07106	1.63102e-05	Glutathione-S-transferase 2IPR010987 (Glutathione S-transferase, C-terminal-like), IPR012336 (Thioredoxin-like fold)	'mloc_10413'	'10.3.3.3'	'Redox homeostasis.glutathione-based redox regulation.glutathione S-transferase activities.class tau glutathione S-transferase'	'class tau glutathione S-transferase'
MLOC_1690	-1.30758	0.000538409	Glutathione transferaseIPR010987 (Glutathione S-transferase, C-terminal-like), IPR012336 (Thioredoxin-like fold)	'mloc_1690'	'10.3.3.3'	'Redox homeostasis.glutathione-based redox regulation.glutathione S-transferase activities.class tau glutathione S-transferase'	'class tau glutathione S-transferase'
MLOC_7071	-1.38787	0.0251174	Glutathione S-transferaseIPR010987 (Glutathione S-transferase, C-terminal-like), IPR012336 (Thioredoxin-like fold)	'mloc_7071'	'10.3.3.3'	'Redox homeostasis.glutathione-based redox regulation.glutathione S-transferase activities.class tau glutathione S-transferase'	'class tau glutathione S-transferase'
MLOC_36602	-1.64009	5.07328e-06	Glutathione s-transferase, putativeIPR010987 (Glutathione S-transferase, C-terminal-like), IPR012336 (Thioredoxin-like fold)	'mloc_36602'	'10.3.3.3'	'Redox homeostasis.glutathione-based redox regulation.glutathione S-transferase activities.class tau glutathione S-transferase'	'class tau glutathione S-transferase'
MLOC_59473	-1.64893	1.87095e-06	Glutathione S-transferaseIPR010987 (Glutathione S-transferase, C-terminal-like), IPR012336 (Thioredoxin-like fold)	'mloc_59473'	'10.3.3.3'	'Redox homeostasis.glutathione-based redox regulation.glutathione S-transferase activities.class tau glutathione S-transferase'	'class tau glutathione S-transferase'
MLOC_68295	-1.7667	1.66454e-09	Glutathione-S-transferase 2IPR010987 (Glutathione S-transferase, C-terminal-like), IPR012336 (Thioredoxin-like fold)	'mloc_68295'	'10.3.3.3'	'Redox homeostasis.glutathione-based redox regulation.glutathione S-transferase activities.class tau glutathione S-transferase'	'class tau glutathione S-transferase'
MLOC_55188	-1.91	6.98648e-06	Glutathione S-transferase, putative, expressedIPR010987 (Glutathione S-transferase, C-terminal-like), IPR012336 (Thioredoxin-like fold)	'mloc_55188'	'10.3.3.3'	'Redox homeostasis.glutathione-based redox regulation.glutathione S-transferase activities.class tau glutathione S-transferase'	'class tau glutathione S-transferase'
MLOC_23969	-2.03629	1.36504e-11	Glutathione S-transferaseIPR010987 (Glutathione S-transferase, C-terminal-like), IPR012336 (Thioredoxin-like fold)	'mloc_23969'	'10.3.3.3'	'Redox homeostasis.glutathione-based redox regulation.glutathione S-transferase activities.class tau glutathione S-transferase'	'class tau glutathione S-transferase'
MLOC_72858	-2.04431	8.17474e-07	Glutathione S-transferaseIPR010987 (Glutathione S-transferase, C-terminal-like), IPR012336 (Thioredoxin-like fold)	'mloc_72858'	'10.3.3.3'	'Redox homeostasis.glutathione-based redox regulation.glutathione S-transferase activities.class tau glutathione S-transferase'	'class tau glutathione S-transferase'
MLOC_22823	-2.19246	1.39199e-19	Glutathione S-transferaseIPR004045 (Glutathione S-transferase, N-terminal), IPR004046 (Glutathione S-transferase, C-terminal)	'mloc_22823'	'10.3.3.3'	'Redox homeostasis.glutathione-based redox regulation.glutathione S-transferase activities.class tau glutathione S-transferase'	'class tau glutathione S-transferase'
MLOC_17677	-2.28893	0.0112292	Glutathione S-transferaseIPR010987 (Glutathione S-transferase, C-terminal-like), IPR012336 (Thioredoxin-like fold)	'mloc_17677'	'10.3.3.3'	'Redox homeostasis.glutathione-based redox regulation.glutathione S-transferase activities.class tau glutathione S-transferase'	'class tau glutathione S-transferase'
MLOC_65670	-2.31291	0.00663809	Glutathione-S-transferaseIPR010987 (Glutathione S-transferase, C-terminal-like), IPR012336 (Thioredoxin-like fold)	'mloc_65670'	'10.3.3.3'	'Redox homeostasis.glutathione-based redox regulation.glutathione S-transferase activities.class tau glutathione S-transferase'	'class tau glutathione S-transferase'
MLOC_57721	-2.40113	2.48563e-06	Glutathione S-transferaseIPR010987 (Glutathione S-transferase, C-terminal-like), IPR012336 (Thioredoxin-like fold)	'mloc_57721'	'10.3.3.3'	'Redox homeostasis.glutathione-based redox regulation.glutathione S-transferase activities.class tau glutathione S-transferase'	'class tau glutathione S-transferase'
MLOC_17220	-2.6436	1.96376e-17	Glutathione-S-transferase 2IPR010987 (Glutathione S-transferase, C-terminal-like), IPR012336 (Thioredoxin-like fold)	'mloc_17220'	'10.3.3.3'	'Redox homeostasis.glutathione-based redox regulation.glutathione S-transferase activities.class tau glutathione S-transferase'	'class tau glutathione S-transferase'
MLOC_54592	-2.89717	5.21831e-05	Glutathione S-transferaseIPR010987 (Glutathione S-transferase, C-terminal-like), IPR012336 (Thioredoxin-like fold)	'mloc_54592'	'10.3.3.3'	'Redox homeostasis.glutathione-based redox regulation.glutathione S-transferase activities.class tau glutathione S-transferase'	'class tau glutathione S-transferase'
MLOC_38769	-1.08134	0.018329	Glutathione transferase F3IPR010987 (Glutathione S-transferase, C-terminal-like), IPR012336 (Thioredoxin-like fold)	'mloc_38769'	'10.3.3.4'	'Redox homeostasis.glutathione-based redox regulation.glutathione S-transferase activities.class phi glutathione S-transferase'	'class phi glutathione S-transferase'
MLOC_19923	-2.02106	2.09879e-11	Glutathione transferase F3IPR010987 (Glutathione S-transferase, C-terminal-like), IPR012336 (Thioredoxin-like fold)	'mloc_19923'	'10.3.3.4'	'Redox homeostasis.glutathione-based redox regulation.glutathione S-transferase activities.class phi glutathione S-transferase'	'class phi glutathione S-transferase'
MLOC_65034	-2.91947	0.00244442	Glutathione s-transferase IIIPR010987 (Glutathione S-transferase, C-terminal-like), IPR012336 (Thioredoxin-like fold)	'mloc_65034'	'10.3.3.4'	'Redox homeostasis.glutathione-based redox regulation.glutathione S-transferase activities.class phi glutathione S-transferase'	'class phi glutathione S-transferase'
MLOC_30925	-4.25246	7.06143e-15	Glutathione transferaseIPR010987 (Glutathione S-transferase, C-terminal-like), IPR012336 (Thioredoxin-like fold)	'mloc_30925'	'10.3.3.4'	'Redox homeostasis.glutathione-based redox regulation.glutathione S-transferase activities.class phi glutathione S-transferase'	'class phi glutathione S-transferase'
MLOC_79261	-1.14362	0.000390824	Glutathione S-transferase family protein LENGTH=266IPR010987 (Glutathione S-transferase, C-terminal-like), IPR012336 (Thioredoxin-like fold)	'mloc_79261'	'10.3.3.6'	'Redox homeostasis.glutathione-based redox regulation.glutathione S-transferase activities.class TCHQD glutathione S-transferase'	'class TCHQD glutathione S-transferase'
MLOC_60937	-2.20746	1.45437e-13	Thioredoxin-like 1IPR005746 (Thioredoxin), IPR012336 (Thioredoxin-like fold)	'mloc_60937'	'10.4.3.5'	'Redox homeostasis.thiol-based redox regulation.thioredoxin activities.atypical thioredoxin (ACHT)'	'atypical thioredoxin (ACHT)'
MLOC_70742	-1.08856	2.8418e-05	Cytochrome b561IPR004877 (Cytochrome b561, eukaryote)	'mloc_70742'	'10.5.5'	'Redox homeostasis.ascorbate-based redox regulation.cyt-b561 electron shuttle hemoprotein (CYBASC)'	'cyt-b561 electron shuttle hemoprotein (CYBASC)'
MLOC_15806	-1.23674	0.0332127	Cytochrome b561 family protein, expressedIPR004877 (Cytochrome b561, eukaryote)	'mloc_15806'	'10.5.5'	'Redox homeostasis.ascorbate-based redox regulation.cyt-b561 electron shuttle hemoprotein (CYBASC)'	'cyt-b561 electron shuttle hemoprotein (CYBASC)'
MLOC_59091	-2.28797	0.0181175	D-arabinono-1,4-lactone oxidase family protein LENGTH=591IPR007173 (D-arabinono-1,4-lactone oxidase), IPR010030 (Plant-specific FAD-dependent oxidoreductase), IPR016164 (FAD-linked oxidase-like, C-terminal), IPR016166 (FAD-binding, type 2)	'mloc_59091'	'10.5.6.2.1'	'Redox homeostasis.ascorbate-based redox regulation.ascorbate metabolism.L-gulose and D-gluconorate biosynthesis pathways.L-gulono-1,4-lactone oxidase (GULLO)'	'L-gulono-1,4-lactone oxidase (GULLO)'
MLOC_68610	-2.7431	2.66185e-19	D-arabinono-1,4-lactone oxidase family protein LENGTH=591IPR007173 (D-arabinono-1,4-lactone oxidase), IPR010030 (Plant-specific FAD-dependent oxidoreductase), IPR016166 (FAD-binding, type 2)	'mloc_68610'	'10.5.6.2.1'	'Redox homeostasis.ascorbate-based redox regulation.ascorbate metabolism.L-gulose and D-gluconorate biosynthesis pathways.L-gulono-1,4-lactone oxidase (GULLO)'	'L-gulono-1,4-lactone oxidase (GULLO)'
MLOC_34835	-4.24321	1.08062e-75	D-arabinono-1,4-lactone oxidase family protein LENGTH=591IPR007173 (D-arabinono-1,4-lactone oxidase), IPR010030 (Plant-specific FAD-dependent oxidoreductase), IPR016164 (FAD-linked oxidase-like, C-terminal), IPR016166 (FAD-binding, type 2)	'mloc_34835'	'10.5.6.2.1'	'Redox homeostasis.ascorbate-based redox regulation.ascorbate metabolism.L-gulose and D-gluconorate biosynthesis pathways.L-gulono-1,4-lactone oxidase (GULLO)'	'L-gulono-1,4-lactone oxidase (GULLO)'
MLOC_55337	-1.1236	0.000245343	4-hydroxyphenylpyruvate dioxygenaseIPR005956 (4-hydroxyphenylpyruvate dioxygenase)	'mloc_55337'	'10.6.2'	'Redox homeostasis.tocopherol biosynthesis.4-hydroxyphenylpyruvate dioxygenase (HPPD)'	'4-hydroxyphenylpyruvate dioxygenase (HPPD)'
MLOC_28495	-1.19677	2.8127e-05	Phosphatidate cytidylyltransferase family protein, expressedIPR000374 (Phosphatidate cytidylyltransferase)	'mloc_28495'	'10.6.7'	'Redox homeostasis.tocopherol biosynthesis.phytol kinase (VTE5)'	'phytol kinase (VTE5)'
MLOC_18300	-2.10792	2.5186e-05	9-cis-epoxycarotenoid dioxygenase 2IPR004294 (Carotenoid oxygenase)	'mloc_18300'	'11.1.1.4'	'Phytohormone action.abscisic acid.biosynthesis.neoxanthin cleavage protein'	'neoxanthin cleavage protein'
MLOC_43893	-2.6335	5.16342e-05	9-cis-epoxycarotenoid dioxygenase 1IPR004294 (Carotenoid oxygenase)	'mloc_43893'	'11.1.1.4'	'Phytohormone action.abscisic acid.biosynthesis.neoxanthin cleavage protein'	'neoxanthin cleavage protein'
MLOC_52176	-1.20733	7.82971e-08	Protein phosphatase 2CIPR001932 (Protein phosphatase 2C-like), IPR015655 (Protein phosphatase 2C)	'mloc_52176'	'11.1.2.1.1.2'	'Phytohormone action.abscisic acid.perception and signalling.receptor activities.cytoplasm-localized receptor complex.regulatory phosphatase component'	'regulatory phosphatase component of cytoplasm-localized abscisic acid receptor complex'	'18.4.25.2.1'	'Protein modification.phosphorylation.protein serine/threonine phosphatase superfamily.PPM/PP2C Mn/Mg-dependent phosphatase families.clade A phosphatase'	'clade A phosphatase'
MLOC_19687	-1.65151	2.04635e-11	Protein phosphatase 2CIPR001932 (Protein phosphatase 2C-like), IPR015655 (Protein phosphatase 2C)	'mloc_19687'	'11.1.2.1.1.2'	'Phytohormone action.abscisic acid.perception and signalling.receptor activities.cytoplasm-localized receptor complex.regulatory phosphatase component'	'regulatory phosphatase component of cytoplasm-localized abscisic acid receptor complex'	'18.4.25.2.1'	'Protein modification.phosphorylation.protein serine/threonine phosphatase superfamily.PPM/PP2C Mn/Mg-dependent phosphatase families.clade A phosphatase'	'clade A phosphatase'
MLOC_4786	-1.39271	1.3547e-09	Cytochrome P450, putativeIPR001128 (Cytochrome P450)	'mloc_4786'	'11.1.3.2'	'Phytohormone action.abscisic acid.conjugation and degradation.abscisic acid hydroxylase'	'abscisic acid hydroxylase'
MLOC_69371	-1.98875	0.0066879	Cytochrome P450IPR001128 (Cytochrome P450)	'mloc_69371'	'11.1.3.2'	'Phytohormone action.abscisic acid.conjugation and degradation.abscisic acid hydroxylase'	'abscisic acid hydroxylase'
MLOC_80337	-1.52713	0.0194414	Unknown protein	'mloc_80337'	'11.10.1.1.1'	'Phytohormone action.signalling peptides.NCRP (non-cysteine-rich-peptide) category.PIP/PIPL-peptide activity.PIP/PIPL-precursor polypeptide'	'PIP/PIPL precursor polypeptide'
MLOC_3686	-1.96645	0.0497277	CLE family OsCLE402 protein	'mloc_3686'	'11.10.1.10.1'	'Phytohormone action.signalling peptides.NCRP (non-cysteine-rich-peptide) category.CLE-peptide activity.CLE-precursor polypeptide'	'CLE precursor polypeptide'
MLOC_64448	-4.86968	1.44591e-11	Unknown protein	'mloc_64448'	'11.10.1.10.1'	'Phytohormone action.signalling peptides.NCRP (non-cysteine-rich-peptide) category.CLE-peptide activity.CLE-precursor polypeptide'	'CLE precursor polypeptide'
MLOC_58776	-6.00564	3.06999e-24	Unknown protein	'mloc_58776'	'11.10.1.10.1'	'Phytohormone action.signalling peptides.NCRP (non-cysteine-rich-peptide) category.CLE-peptide activity.CLE-precursor polypeptide'	'CLE precursor polypeptide'
MLOC_11189	-2.19932	2.15298e-06	Leucine-rich receptor-like protein kinaseIPR001611 (Leucine-rich repeat), IPR011009 (Protein kinase-like domain), IPR013210 (Leucine-rich repeat-containing N-terminal, type 2)	'mloc_11189'	'11.10.1.3.2'	'Phytohormone action.signalling peptides.NCRP (non-cysteine-rich-peptide) category.CEP-peptide activity.CEP-peptide receptor (CEPR)'	'CEP-peptide receptor (CEPR)'	'18.4.1.11'	'Protein modification.phosphorylation.TKL protein kinase superfamily.protein kinase (LRR-XI)'	'protein kinase (LRR-XI)'	'25.1.1.2'	'Nutrient uptake.nitrogen assimilation.systemic nitrogen signalling.CEP-receptor kinase (CEPR)'	'systemic nitrogen signalling CEP-receptor kinase (CEPR)'
MLOC_57228	-1.9752	1.19203e-10	Unknown protein	'mloc_57228'	'11.10.1.4.2'	'Phytohormone action.signalling peptides.NCRP (non-cysteine-rich-peptide) category.CIF-peptide activity.CIF-precursor polypeptide'	'CIF precursor polypeptide'
MLOC_14280	-3.23224	1.01821e-24	Unknown protein	'mloc_14280'	'11.10.1.4.2'	'Phytohormone action.signalling peptides.NCRP (non-cysteine-rich-peptide) category.CIF-peptide activity.CIF-precursor polypeptide'	'CIF precursor polypeptide'
MLOC_3239	-1.99444	1.21407e-13	Unknown protein	'mloc_3239'	'11.10.1.5.1'	'Phytohormone action.signalling peptides.NCRP (non-cysteine-rich-peptide) category.IDL-peptide activity.IDA/IDL-precursor polypeptide'	'IDA/IDL precursor polypeptide'
MLOC_77630	-2.36764	3.15022e-05	ROTUNDIFOLIA like 17 LENGTH=41IPR012552 (DVL)	'mloc_77630'	'11.10.1.6.1'	'Phytohormone action.signalling peptides.NCRP (non-cysteine-rich-peptide) category.DVL/ROT-peptide activity.DVL/RTFL-precursor polypeptide'	'DVL/RTFL precursor polypeptide'
MLOC_68372	-2.86994	4.23153e-09	Gibberellin-regulated protein 2IPR003854 (Gibberellin regulated protein)	'mloc_68372'	'11.10.2.1.1'	'Phytohormone action.signalling peptides.CRP (cysteine-rich-peptide) category.GASA/GAST-peptide activity.GASA-precursor polypeptide'	'GASA precursor polypeptide'
MLOC_56673	-1.16626	0.0400816	EPIDERMAL PATTERNING FACTOR-like protein	'mloc_56673'	'11.10.2.3.1'	'Phytohormone action.signalling peptides.CRP (cysteine-rich-peptide) category.EPF/EPFL-peptide activity.EPF/EPFL-precursor polypeptide'	'EPF/EPFL precursor polypeptide'
MLOC_79028	-1.06889	0.00653046	Kinase-like protein	'mloc_79028'	'11.10.2.4.2'	'Phytohormone action.signalling peptides.CRP (cysteine-rich-peptide) category.RALF/RALFL-peptide activity.RALF-peptide receptor (CrRLK1L)'	'RALF-peptide receptor (CrRLK1L)'	'18.4.1.16'	'Protein modification.phosphorylation.TKL protein kinase superfamily.protein kinase (CrlRLK1)'	'protein kinase (CrlRLK1)'
MLOC_71125	-1.53933	0.00858354	Kinase, putativeIPR011009 (Protein kinase-like domain), IPR021720 (Malectin)	'mloc_71125'	'11.10.2.4.2'	'Phytohormone action.signalling peptides.CRP (cysteine-rich-peptide) category.RALF/RALFL-peptide activity.RALF-peptide receptor (CrRLK1L)'	'RALF-peptide receptor (CrRLK1L)'	'18.4.1.16'	'Protein modification.phosphorylation.TKL protein kinase superfamily.protein kinase (CrlRLK1)'	'protein kinase (CrlRLK1)'
MLOC_32662	-1.70143	1.43042e-12	Kinase, putativeIPR011009 (Protein kinase-like domain), IPR021720 (Malectin)	'mloc_32662'	'11.10.2.4.2'	'Phytohormone action.signalling peptides.CRP (cysteine-rich-peptide) category.RALF/RALFL-peptide activity.RALF-peptide receptor (CrRLK1L)'	'RALF-peptide receptor (CrRLK1L)'	'18.4.1.16'	'Protein modification.phosphorylation.TKL protein kinase superfamily.protein kinase (CrlRLK1)'	'protein kinase (CrlRLK1)'
MLOC_4620	-3.04958	4.44784e-07	Kinase, putativeIPR011009 (Protein kinase-like domain), IPR021720 (Malectin)	'mloc_4620'	'11.10.2.4.2'	'Phytohormone action.signalling peptides.CRP (cysteine-rich-peptide) category.RALF/RALFL-peptide activity.RALF-peptide receptor (CrRLK1L)'	'RALF-peptide receptor (CrRLK1L)'	'18.4.1.16'	'Protein modification.phosphorylation.TKL protein kinase superfamily.protein kinase (CrlRLK1)'	'protein kinase (CrlRLK1)'
MLOC_65805	-3.12108	1.64982e-06	Kinase family proteinIPR011009 (Protein kinase-like domain)	'mloc_65805'	'11.10.2.4.2'	'Phytohormone action.signalling peptides.CRP (cysteine-rich-peptide) category.RALF/RALFL-peptide activity.RALF-peptide receptor (CrRLK1L)'	'RALF-peptide receptor (CrRLK1L)'	'18.4.1.16'	'Protein modification.phosphorylation.TKL protein kinase superfamily.protein kinase (CrlRLK1)'	'protein kinase (CrlRLK1)'
MLOC_70286	-2.20808	3.3278e-05	GPI-anchored protein	'mloc_70286'	'11.10.2.4.3'	'Phytohormone action.signalling peptides.CRP (cysteine-rich-peptide) category.RALF/RALFL-peptide activity.receptor CrRLK1L chaperone (LLG)'	'receptor CrRLK1L chaperone (LLG)'
MLOC_60623	-2.67892	0.00602257	Protein of unknown function (DUF1278) LENGTH=158	'mloc_60623'	'11.10.2.5.1'	'Phytohormone action.signalling peptides.CRP (cysteine-rich-peptide) category.EC1-peptide activity.EC1-precursor polypeptide'	'EC1 precursor polypeptide'	'13.7.2.4'	'Cell cycle organisation.germline development.gamete fusion.gamete interaction factor (EC1)'	'gamete interaction factor (EC1)'
MLOC_46161	-2.59268	4.24663e-10	Monooxygenase, putativeIPR013027 (FAD-dependent pyridine nucleotide-disulphide oxidoreductase), IPR020946 (Flavin monooxygenase-like)	'mloc_46161'	'11.2.1.1.2'	'Phytohormone action.auxin.biosynthesis.indole-3-pyruvic acid (IPyA) pathway.flavin-dependent monooxygenase (YUCCA)'	'flavin-dependent monooxygenase (YUCCA)'
MLOC_51312	-1.67387	0.0132905	Auxin-responsive protein IAAIPR003311 (AUX/IAA protein)	'mloc_51312'	'11.2.2.2'	'Phytohormone action.auxin.perception and signal transduction.transcriptional repressor (IAA/AUX)'	'transcriptional repressor (IAA/AUX)'
MLOC_73787	-1.57493	1.24411e-05	GH3 family proteinIPR004993 (GH3 auxin-responsive promoter)	'mloc_73787'	'11.2.3.1'	'Phytohormone action.auxin.conjugation and degradation.indole-3-acetic acid-amido synthetase'	'indole-3-acetic acid-amido synthetase'
MLOC_5534	-2.3872	2.04308e-07	GH3IPR004993 (GH3 auxin-responsive promoter)	'mloc_5534'	'11.2.3.1'	'Phytohormone action.auxin.conjugation and degradation.indole-3-acetic acid-amido synthetase'	'indole-3-acetic acid-amido synthetase'
MLOC_64672	-2.77428	3.58717e-10	GH3 family proteinIPR004993 (GH3 auxin-responsive promoter)	'mloc_64672'	'11.2.3.1'	'Phytohormone action.auxin.conjugation and degradation.indole-3-acetic acid-amido synthetase'	'indole-3-acetic acid-amido synthetase'
MLOC_7933	-1.00478	0.0217913	2-oxoglutarate (2OG) and Fe(II)-dependent oxygenase-like proteinIPR005123 (Oxoglutarate/iron-dependent oxygenase)	'mloc_7933'	'11.2.3.4'	'Phytohormone action.auxin.conjugation and degradation.indole-3-acetic acid dioxygenase'	'indole-3-acetic acid dioxygenase'
MLOC_60446	-2.15822	0.0174405	Auxin efflux carrierIPR004776 (Auxin efflux carrier)	'mloc_60446'	'11.2.4.1.1'	'Phytohormone action.auxin.transport.polar auxin transport.auxin transporter (PIN)'	'auxin transporter (PIN)'	'24.2.5.2.1'	'Solute transport.carrier-mediated transport.BART superfamily.AEC family.auxin efflux transporter (PIN)'	'auxin efflux transporter (PIN)'
MLOC_24846	-2.26132	2.69925e-12	Auxin efflux carrier proteinIPR004776 (Auxin efflux carrier)	'mloc_24846'	'11.2.4.2'	'Phytohormone action.auxin.transport.auxin efflux transporter (PILS)'	'auxin efflux transporter (PILS)'	'24.2.5.2.2'	'Solute transport.carrier-mediated transport.BART superfamily.AEC family.auxin transporter (PILS)'	'auxin transporter (PILS)'
MLOC_60829	-1.46705	1.42729e-13	Receptor-like protein kinaseIPR001611 (Leucine-rich repeat), IPR011009 (Protein kinase-like domain), IPR013210 (Leucine-rich repeat-containing N-terminal, type 2)	'mloc_60829'	'11.3.2.1.1'	'Phytohormone action.brassinosteroid.perception and signal transduction.receptor complex.receptor protein kinase (BRI/BRL)'	'brassinosteroid receptor protein kinase (BRI/BRL)'	'18.4.1.10.2'	'Protein modification.phosphorylation.TKL protein kinase superfamily.LRR-X protein kinase families.protein kinase (LRR-Xb)'	'protein kinase (LRR-Xb)'
MLOC_54274	-1.36661	4.27144e-11	Protein kinase family protein, putative, expressedIPR011009 (Protein kinase-like domain), IPR011990 (Tetratricopeptide-like helical)	'mloc_54274'	'11.3.2.1.4'	'Phytohormone action.brassinosteroid.perception and signal transduction.receptor complex.signalling protein kinase (BSK)'	'brassinosteroid signalling protein kinase (BSK)'	'18.4.1.42'	'Protein modification.phosphorylation.TKL protein kinase superfamily.receptor-like protein kinase (RLCK-XII)'	'receptor-like protein kinase (RLCK-XII)'
MLOC_72308	-2.02804	6.93334e-06	Cytochrome P450, putativeIPR001128 (Cytochrome P450)	'mloc_72308'	'11.3.3.2'	'Phytohormone action.brassinosteroid.conjugation and degradation.brassinosteroid hydroxylase (CYP72B)'	'brassinosteroid hydroxylase (CYP72B)'
MLOC_6567	-2.76413	5.69866e-06	Putative lysine decarboxylase family protein LENGTH=228IPR005269 (Cytokinin riboside 5'-monophosphate phosphoribohydrolase LOG)	'mloc_6567'	'11.4.1.2'	'Phytohormone action.cytokinin.biosynthesis.cytokinin phosphoribohydrolase'	'cytokinin phosphoribohydrolase'
MLOC_23250	-1.03387	1.29184e-06	Response regulatorIPR009057 (Homeodomain-like), IPR011006 (CheY-like superfamily), IPR017053 (Response regulator, plant B-type)	'mloc_23250'	'11.4.2.4'	'Phytohormone action.cytokinin.perception and signal transduction.B-type ARR response activator'	'B-type cytokinin ARR response activator'	'15.5.23'	'RNA biosynthesis.transcriptional regulation.transcription factor (ARR-B)'	'transcription factor (ARR-B)'
MLOC_61880	-1.59109	5.03431e-14	Response regulator 9IPR009057 (Homeodomain-like), IPR011006 (CheY-like superfamily), IPR017053 (Response regulator, plant B-type)	'mloc_61880'	'11.4.2.4'	'Phytohormone action.cytokinin.perception and signal transduction.B-type ARR response activator'	'B-type cytokinin ARR response activator'	'15.5.23'	'RNA biosynthesis.transcriptional regulation.transcription factor (ARR-B)'	'transcription factor (ARR-B)'
MLOC_12999	-4.12302	4.91531e-06	Response regulatorIPR006447 (Myb DNA-binding domain, plants), IPR009057 (Homeodomain-like), IPR011006 (CheY-like superfamily)	'mloc_12999'	'11.4.2.4'	'Phytohormone action.cytokinin.perception and signal transduction.B-type ARR response activator'	'B-type cytokinin ARR response activator'	'15.5.23'	'RNA biosynthesis.transcriptional regulation.transcription factor (ARR-B)'	'transcription factor (ARR-B)'
MLOC_36886	-1.95718	6.47187e-11	Response regulator 2IPR011006 (CheY-like superfamily)	'mloc_36886'	'11.4.2.5'	'Phytohormone action.cytokinin.perception and signal transduction.A-type ARR response negative regulator'	'A-type cytokinin ARR response negative regulator'
MLOC_79717	-1.852	8.76508e-05	UDP-glycosyltransferaseIPR002213 (UDP-glucuronosyl/UDP-glucosyltransferase)	'mloc_79717'	'11.4.3.1'	'Phytohormone action.cytokinin.conjugation and degradation.UDP-dependent glycosyl transferase'	'UDP-dependent glycosyl transferase'
MLOC_1013	-2.07193	0.0260216	MLOC_1013	'mloc_1013'	'11.4.3.1'	'Phytohormone action.cytokinin.conjugation and degradation.UDP-dependent glycosyl transferase'	'UDP-dependent glycosyl transferase'
MLOC_58639	-1.66371	2.66573e-05	Cytokinin oxidase/dehydrogenase 1IPR016164 (FAD-linked oxidase-like, C-terminal), IPR016166 (FAD-binding, type 2)	'mloc_58639'	'11.4.3.2'	'Phytohormone action.cytokinin.conjugation and degradation.cytokinin dehydrogenase'	'cytokinin dehydrogenase'
MLOC_16499	-1.9645	0.000159691	Cytokinin dehydrogenase 4bIPR016164 (FAD-linked oxidase-like, C-terminal), IPR016166 (FAD-binding, type 2)	'mloc_16499'	'11.4.3.2'	'Phytohormone action.cytokinin.conjugation and degradation.cytokinin dehydrogenase'	'cytokinin dehydrogenase'
MLOC_81291	-1.98114	0.0437167	Cytokinin oxidase/dehydrogenaseIPR016164 (FAD-linked oxidase-like, C-terminal), IPR016166 (FAD-binding, type 2)	'mloc_81291'	'11.4.3.2'	'Phytohormone action.cytokinin.conjugation and degradation.cytokinin dehydrogenase'	'cytokinin dehydrogenase'
MLOC_11021	-2.15336	2.21155e-05	Cytokinin dehydrogenase 2IPR016164 (FAD-linked oxidase-like, C-terminal), IPR016166 (FAD-binding, type 2)	'mloc_11021'	'11.4.3.2'	'Phytohormone action.cytokinin.conjugation and degradation.cytokinin dehydrogenase'	'cytokinin dehydrogenase'
MLOC_5973	-1.99721	2.43723e-05	1-aminocyclopropane-1-carboxylate synthaseIPR001176 (1-aminocyclopropane-1-carboxylate synthase), IPR015424 (Pyridoxal phosphate-dependent transferase, major domain)	'mloc_5973'	'11.5.1.1'	'Phytohormone action.ethylene.biosynthesis.1-aminocyclopropane-1-carboxylate (ACC) synthase'	'1-aminocyclopropane-1-carboxylate (ACC) synthase'
MLOC_43526	-1.30984	0.00216964	1-aminocyclopropane-1-carboxylate oxidaseIPR005123 (Oxoglutarate/iron-dependent oxygenase)	'mloc_43526'	'11.5.1.2'	'Phytohormone action.ethylene.biosynthesis.1-aminocyclopropane-1-carboxylate (ACC) oxidase'	'1-aminocyclopropane-1-carboxylate (ACC) oxidase'
MLOC_64196	-1.60441	1.80073e-14	Ethylene receptor-like protein 1IPR009082 (Signal transduction histidine kinase, homodimeric), IPR011006 (CheY-like superfamily), IPR014525 (Signal transduction histidine kinase, hybrid-type, ethylene sensor)	'mloc_64196'	'11.5.2.1'	'Phytohormone action.ethylene.perception and signal transduction.receptor protein (ETR/ERS)'	'ethylene receptor protein (ETR/ERS)'
MLOC_10385	-3.03099	8.19856e-27	Unknown protein	'mloc_10385'	'11.5.2.4'	'Phytohormone action.ethylene.perception and signal transduction.signal modulator (ARGOS)'	'ethylene signal modulator (ARGOS)'
MLOC_75776	-2.24284	0.0206474	MLOC_75776	'mloc_75776'	'11.5.2.8'	'Phytohormone action.ethylene.perception and signal transduction.signal transducer (EIN3/EIL)'	'ethylene signal transducer (EIN3/EIL)'	'15.5.11'	'RNA biosynthesis.transcriptional regulation.transcription factor (EIL)'	'transcription factor (EIL)'
MLOC_28234	-1.39945	1.29163e-09	F-box/LRR-repeat protein 14	'mloc_28234'	'11.5.2.9'	'Phytohormone action.ethylene.perception and signal transduction.EIN3-substrate-adaptor of SCF ubiquitin protein ligase complex (EBF)'	'EIN3-substrate-adaptor of SCF ubiquitin protein ligase complex (EBF)'
MLOC_13618	-1.93198	0.000470847	Ent-kaurene synthase-like protein 1IPR008930 (Terpenoid cylases/protein prenyltransferase alpha-alpha toroid), IPR008949 (Terpenoid synthase)	'mloc_13618'	'11.6.1.2'	'Phytohormone action.gibberellin.biosynthesis.ent-kaurene synthase'	'ent-kaurene synthase'
MLOC_16059	-1.05344	0.0176406	Gibberellin 20 oxidaseIPR005123 (Oxoglutarate/iron-dependent oxygenase)	'mloc_16059'	'11.6.1.5'	'Phytohormone action.gibberellin.biosynthesis.gibberellin 20-oxidase'	'gibberellin 20-oxidase'
MLOC_66389	-2.83165	0.000929555	Gibberellin 20 oxidaseIPR002283 (Isopenicillin N synthase)	'mloc_66389'	'11.6.1.5'	'Phytohormone action.gibberellin.biosynthesis.gibberellin 20-oxidase'	'gibberellin 20-oxidase'
MLOC_6074	-1.48464	3.4784e-10	GID1-like gibberellin receptorIPR013094 (Alpha/beta hydrolase fold-3)	'mloc_6074'	'11.6.2.1'	'Phytohormone action.gibberellin.perception and signal transduction.receptor protein (GID1)'	'gibberellin receptor (GID1)'
MLOC_36799	-1.43591	0.000200951	Cytochrome P450 family protein, expressedIPR001128 (Cytochrome P450)	'mloc_36799'	'11.6.3.1'	'Phytohormone action.gibberellin.modification and degradation.gibberellin modification enzyme (ELA)'	'gibberellin modification enzyme (ELA)'
MLOC_58793	-3.24029	3.60069e-19	Cytochrome P450-like proteinIPR001128 (Cytochrome P450)	'mloc_58793'	'11.6.3.1'	'Phytohormone action.gibberellin.modification and degradation.gibberellin modification enzyme (ELA)'	'gibberellin modification enzyme (ELA)'
MLOC_36663	-1.96089	4.00397e-29	2-oxoglutarate (2OG) and Fe(II)-dependent oxygenase-like proteinIPR005123 (Oxoglutarate/iron-dependent oxygenase)	'mloc_36663'	'11.6.3.3'	'Phytohormone action.gibberellin.modification and degradation.gibberellin-A12 hydration enzyme (GAS2)'	'gibberellin-A12 hydration enzyme (GAS2)'
MLOC_38462	-1.97368	3.34338e-06	Gibberellin 2-oxidaseIPR002283 (Isopenicillin N synthase)	'mloc_38462'	'11.6.3.4'	'Phytohormone action.gibberellin.modification and degradation.gibberellin 2-oxidase (Ga2-Ox)'	'gibberellin 2-oxidase'
MLOC_72016	-2.80008	0.00095404	Gibberellin 2-oxidaseIPR005123 (Oxoglutarate/iron-dependent oxygenase)	'mloc_72016'	'11.6.3.4'	'Phytohormone action.gibberellin.modification and degradation.gibberellin 2-oxidase (Ga2-Ox)'	'gibberellin 2-oxidase'
MLOC_60765	-3.36716	0.000353245	LipoxygenaseIPR000907 (Lipoxygenase), IPR008976 (Lipase/lipooxygenase, PLAT/LH2)	'mloc_60765'	'11.7.1.2'	'Phytohormone action.jasmonic acid.biosynthesis.13-lipoxygenase (LOX)'	'13-lipoxygenase (LOX)'
MLOC_67243	-5.57581	4.76641e-40	LipoxygenaseIPR000907 (Lipoxygenase), IPR008976 (Lipase/lipooxygenase, PLAT/LH2)	'mloc_67243'	'11.7.1.2'	'Phytohormone action.jasmonic acid.biosynthesis.13-lipoxygenase (LOX)'	'13-lipoxygenase (LOX)'
MLOC_69262	-1.05753	6.24733e-06	12-oxophytodienoate reductase 3IPR013785 (Aldolase-type TIM barrel)	'mloc_69262'	'11.7.1.6'	'Phytohormone action.jasmonic acid.biosynthesis.oxophytodienoate reductase (OPR3)'	'oxophytodienoate reductase (OPR3)'
MLOC_64857	-1.43368	2.83786e-14	4-coumarate-CoA ligase-like proteinIPR000873 (AMP-dependent synthetase/ligase)	'mloc_64857'	'11.7.1.7'	'Phytohormone action.jasmonic acid.biosynthesis.OPC-8:CoA synthetase (ACS)'	'OPC-8:CoA synthetase (ACS)'
MLOC_4800	-1.10087	1.96296e-07	Coronatine insensitive 1-like protein	'mloc_4800'	'11.7.2.1.1'	'Phytohormone action.jasmonic acid.perception and signal transduction.receptor complex.component COI'	'component COI of jasmonic acid receptor complex'
MLOC_80547	-1.16614	5.91362e-11	Coronatine insensitive 2-like proteinIPR013101 (Leucine-rich repeat 2)	'mloc_80547'	'11.7.2.1.1'	'Phytohormone action.jasmonic acid.perception and signal transduction.receptor complex.component COI'	'component COI of jasmonic acid receptor complex'
MLOC_12120	-1.18655	2.73595e-06	Protein TIFYIPR010399 (Tify), IPR018467 (CO/COL/TOC1, conserved site)	'mloc_12120'	'11.7.2.1.2'	'Phytohormone action.jasmonic acid.perception and signal transduction.receptor complex.component JAZ'	'component JAZ of jasmonic acid receptor complex'	'15.5.43'	'RNA biosynthesis.transcriptional regulation.transcription factor (TIFY)'	'transcription factor (TIFY)'
MLOC_2968	-2.58404	3.00093e-09	Cytochrome P450IPR001128 (Cytochrome P450)	'mloc_2968'	'11.7.3.3'	'Phytohormone action.jasmonic acid.conjugation and degradation.jasmonoyl-amino acid carboxylase'	'jasmonoyl-amino acid carboxylase'
MLOC_63814	-3.12282	7.19666e-05	Cytochrome P450IPR001128 (Cytochrome P450)	'mloc_63814'	'11.7.3.3'	'Phytohormone action.jasmonic acid.conjugation and degradation.jasmonoyl-amino acid carboxylase'	'jasmonoyl-amino acid carboxylase'
MLOC_58770	-2.04962	5.83726e-11	Cytochrome P450 family protein, expressedIPR001128 (Cytochrome P450)	'mloc_58770'	'11.7.3.4'	'Phytohormone action.jasmonic acid.conjugation and degradation.jasmonoyl-amino acid hydroxylase'	'jasmonoyl-amino acid hydroxylase'
MLOC_51588	-1.6466	3.12528e-11	NPR1-like proteinIPR011333 (BTB/POZ fold), IPR020683 (Ankyrin repeat-containing domain), IPR021094 (NPR1/NIM1-like, C-terminal)	'mloc_51588'	'11.8.2.1'	'Phytohormone action.salicylic acid.perception and signal transduction.receptor protein (NPR3/4)'	'receptor protein (NPR3/4)'
MLOC_44478	-5.64295	2.99392e-25	2-oxoglutarate (2OG) and Fe(II)-dependent oxygenase superfamily protein LENGTH=349IPR005123 (Oxoglutarate/iron-dependent oxygenase)	'mloc_44478'	'11.8.3.4'	'Phytohormone action.salicylic acid.conjugation and degradation.salicylic acid 3-hydroxylase (DLO)'	'salicylic acid 3-hydroxylase (DLO)'
MLOC_55474	-1.43889	0.00012775	Carotenoid cleavage dioxygenaseIPR004294 (Carotenoid oxygenase)	'mloc_55474'	'11.9.1.2'	'Phytohormone action.strigolactone.biosynthesis.carotenoid cleavage dioxygenase (CCD7)'	'carotenoid cleavage dioxygenase (CCD7)'
MLOC_71010	-1.60187	0.0024043	Cytochrome P450, putativeIPR001128 (Cytochrome P450)	'mloc_71010'	'11.9.1.4'	'Phytohormone action.strigolactone.biosynthesis.monooxygenase (MAX1)'	'monooxygenase (MAX1)'
MLOC_71958	-3.33902	3.87815e-13	Cytochrome P450, putativeIPR001128 (Cytochrome P450)	'mloc_71958'	'11.9.1.4'	'Phytohormone action.strigolactone.biosynthesis.monooxygenase (MAX1)'	'monooxygenase (MAX1)'
MLOC_4044	-1.12859	8.01972e-07	MAX2	'mloc_4044'	'11.9.2.2'	'Phytohormone action.strigolactone.perception and signal transduction.signal transducer (MAX2)'	'strigolactone signal transducer (MAX2)'
MLOC_45083	-1.05883	0.0201242	Polycomb group RING finger protein 4IPR013083 (Zinc finger, RING/FYVE/PHD-type)	'mloc_45083'	'12.3.6.1.1'	'Chromatin organisation.post-translational histone modification.PRC1 bifunctional histone ubiquitination and methylation reader complex.core components.modification writer component BMI1'	'modification writer component BMI1 of modification writer protein components'
MLOC_13483	-2.04617	2.94962e-05	DNA repair protein-like proteinIPR000330 (SNF2-related), IPR001650 (Helicase, C-terminal)	'mloc_13483'	'12.5.1.14.1'	'Chromatin organisation.DNA methylation.RNA-directed DNA methylation (RdDM) pathway.DNA methylation accessory complex (DDR).component DRD1'	'component DRD1 of DNA methylation accessory complex (DDR)'
MLOC_4898	-1.03508	1.72246e-07	Protein argonauteIPR003100 (Argonaute/Dicer protein, PAZ), IPR012337 (Ribonuclease H-like domain), IPR014811 (Domain of unknown function DUF1785)	'mloc_4898'	'12.5.1.15.2'	'Chromatin organisation.DNA methylation.RNA-directed DNA methylation (RdDM) pathway.non-canonical RdDM pathway.siRNA-binding factor (AGO2)'	'siRNA-binding factor (AGO2) of non-canonical RdDM pathway'
MLOC_29459	-1.41165	1.51732e-06	RNA-binding region RNP-1IPR012677 (Nucleotide-binding, alpha-beta plait)	'mloc_29459'	'12.5.2.5.2'	'Chromatin organisation.DNA methylation.RNA-independent DNA methylation.ASI1-AIPP1-EDM2 chromatin silencing regulator complex.component AIPP1/EDM3'	'chromatin-associated epigenetic factor'
MLOC_18399	-1.07247	0.020696	cyclin p21 LENGTH=210IPR013763 (Cyclin-like), IPR013922 (Cyclin PHO80-like)	'mloc_18399'	'13.1.1.1.7'	'Cell cycle organisation.cell cycle control.cyclin-dependent regulation.cyclin activities.cyclin (CYCP)'	'cyclin (CYCP)'
MLOC_53056	-3.46159	1.13546e-08	Vesicle-associated membrane proteinIPR001388 (Synaptobrevin), IPR011012 (Longin-like)	'mloc_53056'	'13.4.2.3.4'	'Cell cycle organisation.cytokinesis.cell-plate formation.SNARE cell-plate vesicle fusion complex.R-SNARE component VAMP721/VAMP722'	'R-SNARE component VAMP721/VAMP722 of SNARE cell-plate vesicle fusion complex'	'22.3.5.1.5.1'	'Vesicle trafficking.post-Golgi trafficking.target membrane fusion.membrane fusion complexes.R-type SNARE longin components.VAMP7-group component'	'VAMP7-type R-type SNARE longin protein'
MLOC_43650	-1.12157	7.67675e-05	MLOC_43650	'mloc_43650'	'13.4.5.2'	'Cell cycle organisation.cytokinesis.endoplasmic reticulum (ER) reorganisation.ER tubulae formation factor (RHD3/RL)'	'ER tubulae formation factor (RHD3/RL)'
MLOC_65595	-1.40479	4.07499e-15	Protein lunaparkIPR019273 (Domain of unknown function DUF2296)	'mloc_65595'	'13.4.5.3'	'Cell cycle organisation.cytokinesis.endoplasmic reticulum (ER) reorganisation.regulatory E3 ubiquitin protein ligase (LUNAPARK)'	'regulatory E3 ubiquitin protein ligase (LUNAPARK)'
MLOC_57998	-1.0747	7.95662e-06	unknown protein FUNCTIONS IN: molecular_function unknown INVOLVED IN: biological_process unknown LOCATED IN: plasma membrane EXPRESSED IN: 12 plant structures EXPRESSED DURING: 6 growth stages BEST Arabidopsis thaliana protein match is: unknown protein . LENGTH=310	'mloc_57998'	'13.4.5.4'	'Cell cycle organisation.cytokinesis.endoplasmic reticulum (ER) reorganisation.ER body formation factor (NAIP)'	'ER body formation factor (NAIP)'
MLOC_78214	-1.20837	0.0233962	Exodeoxyribonuclease IIIIPR004808 (Exodeoxyribonuclease III xth), IPR005135 (Endonuclease/exonuclease/phosphatase)	'mloc_78214'	'14.5.10.3'	'DNA damage response.base excision repair (BER).apurinic/apyrimidinic (AP) endonuclease activities.AP-endonuclease (ARP)'	'AP-endonuclease (ARP)'
MLOC_56550	-3.05184	5.14094e-37	maternal effect embryo arrest 14 LENGTH=203	'mloc_56550'	'15.2.4'	'RNA biosynthesis.RNA polymerase I-dependent transcription.CCG-interacting transcriptional regulator (CBP)'	'CCG-interacting transcriptional regulator (CBP)'
MLOC_55987	-1.20551	0.000537195	DNA binding protein, putativeIPR021950 (Spt20 family)	'mloc_55987'	'15.3.4.3.3.3'	'RNA biosynthesis.RNA polymerase II-dependent transcription.transcription co-activation.SAGA complex.SPT recruitment module.component SPT20/ADA5'	'component SPT20/ADA5 of SAGA transcription co-activator complex'
MLOC_66115	-1.03192	2.02377e-05	DNA-directed RNA polymerase III RPC4 family proteinIPR007811 (RNA polymerase III Rpc4)	'mloc_66115'	'15.4.6.2'	'RNA biosynthesis.RNA polymerase III-dependent transcription.TFIIIf transcription factor heterodimer.large subunit'	'large subunit of TFIIIf transcription factor complex'
MLOC_61366	-1.6497	2.44634e-17	Zinc finger protein CONSTANS-like proteinIPR000315 (Zinc finger, B-box)	'mloc_61366'	'15.5.1.1'	'RNA biosynthesis.transcriptional regulation.C2C2 transcription factor superfamily.transcription factor (BBX-DBB)'	'transcription factor (BBX-DBB)'
MLOC_22698	-1.79748	2.01773e-07	CONSTANS-like proteinIPR000315 (Zinc finger, B-box), IPR010402 (CCT domain)	'mloc_22698'	'15.5.1.2'	'RNA biosynthesis.transcriptional regulation.C2C2 transcription factor superfamily.transcription factor (BBX-CO)'	'transcription factor (BBX-CO)'
MLOC_56598	-1.06586	2.012e-05	Dof zinc finger proteinIPR003851 (Zinc finger, Dof-type)	'mloc_56598'	'15.5.1.5'	'RNA biosynthesis.transcriptional regulation.C2C2 transcription factor superfamily.transcription factor (DOF)'	'transcription factor (DOF)'
MLOC_72949	-1.16853	0.0100549	Dof zinc finger protein 13IPR003851 (Zinc finger, Dof-type)	'mloc_72949'	'15.5.1.5'	'RNA biosynthesis.transcriptional regulation.C2C2 transcription factor superfamily.transcription factor (DOF)'	'transcription factor (DOF)'
MLOC_54725	-1.64208	4.4334e-14	Dof zinc finger proteinIPR003851 (Zinc finger, Dof-type), IPR012416 (Calmodulin binding protein-like)	'mloc_54725'	'15.5.1.5'	'RNA biosynthesis.transcriptional regulation.C2C2 transcription factor superfamily.transcription factor (DOF)'	'transcription factor (DOF)'	'26.9.3.1.4'	'External stimuli response.pathogen.defense mechanisms.systemic acquired resistance (SAR).regulatory protein (CBP60/SARD)'	'systemic acquired resistance regulatory protein (CBP60)'
MLOC_72873	-1.65275	6.25094e-05	Dof zinc finger protein 3IPR003851 (Zinc finger, Dof-type)	'mloc_72873'	'15.5.1.5'	'RNA biosynthesis.transcriptional regulation.C2C2 transcription factor superfamily.transcription factor (DOF)'	'transcription factor (DOF)'
MLOC_64612	-1.82059	0.000222238	Dof zinc finger protein 4IPR003851 (Zinc finger, Dof-type)	'mloc_64612'	'15.5.1.5'	'RNA biosynthesis.transcriptional regulation.C2C2 transcription factor superfamily.transcription factor (DOF)'	'transcription factor (DOF)'
MLOC_7224	-1.87478	1.386e-15	Dof zinc finger proteinIPR003851 (Zinc finger, Dof-type)	'mloc_7224'	'15.5.1.5'	'RNA biosynthesis.transcriptional regulation.C2C2 transcription factor superfamily.transcription factor (DOF)'	'transcription factor (DOF)'
MLOC_16514	-1.05094	0.00656685	GRAS family transcription factorIPR005202 (Transcription factor GRAS)	'mloc_16514'	'15.5.12'	'RNA biosynthesis.transcriptional regulation.transcription factor (GRAS)'	'transcription factor (GRAS)'
MLOC_6971	-1.49184	3.69392e-09	GRAS family transcription factorIPR005202 (Transcription factor GRAS)	'mloc_6971'	'15.5.12'	'RNA biosynthesis.transcriptional regulation.transcription factor (GRAS)'	'transcription factor (GRAS)'
MLOC_41071	-1.74505	0.00179198	GRAS family transcription factorIPR005202 (Transcription factor GRAS)	'mloc_41071'	'15.5.12'	'RNA biosynthesis.transcriptional regulation.transcription factor (GRAS)'	'transcription factor (GRAS)'
MLOC_69675	-1.40833	3.76068e-06	heat shock transcription factor A3 LENGTH=412IPR011991 (Winged helix-turn-helix transcription repressor DNA-binding)	'mloc_69675'	'15.5.13'	'RNA biosynthesis.transcriptional regulation.transcription factor (HSF)'	'transcription factor (HSF)'
MLOC_67158	-1.82438	0.00296422	MLOC_67158	'mloc_67158'	'15.5.13'	'RNA biosynthesis.transcriptional regulation.transcription factor (HSF)'	'transcription factor (HSF)'
MLOC_57709	-1.85933	9.77851e-10	Heat shock transcription factor 34IPR011991 (Winged helix-turn-helix transcription repressor DNA-binding)	'mloc_57709'	'15.5.13'	'RNA biosynthesis.transcriptional regulation.transcription factor (HSF)'	'transcription factor (HSF)'
MLOC_63532	-2.17638	0.000113084	Heat shock transcription factorIPR011991 (Winged helix-turn-helix transcription repressor DNA-binding)	'mloc_63532'	'15.5.13'	'RNA biosynthesis.transcriptional regulation.transcription factor (HSF)'	'transcription factor (HSF)'
MLOC_11286	-3.66842	3.57595e-26	Heat stress transcription factor A-4aIPR011991 (Winged helix-turn-helix transcription repressor DNA-binding)	'mloc_11286'	'15.5.13'	'RNA biosynthesis.transcriptional regulation.transcription factor (HSF)'	'transcription factor (HSF)'
MLOC_11474	-1.14212	0.0338529	MADS-box transcription factorIPR002100 (Transcription factor, MADS-box)	'mloc_11474'	'15.5.14'	'RNA biosynthesis.transcriptional regulation.transcription factor (MADS/AGL)'	'transcription factor (MADS/AGL)'
MLOC_61901	-1.54124	0.0013096	MADS-box transcription factor 15IPR002100 (Transcription factor, MADS-box), IPR002487 (Transcription factor, K-box)	'mloc_61901'	'15.5.14'	'RNA biosynthesis.transcriptional regulation.transcription factor (MADS/AGL)'	'transcription factor (MADS/AGL)'
MLOC_66440	-1.5787	0.00865087	P0497A05.1 proteinIPR002100 (Transcription factor, MADS-box)	'mloc_66440'	'15.5.14'	'RNA biosynthesis.transcriptional regulation.transcription factor (MADS/AGL)'	'transcription factor (MADS/AGL)'
MLOC_57890	-1.59523	8.77957e-05	AGAMOUS MADS box factor transcription factorIPR002100 (Transcription factor, MADS-box), IPR002487 (Transcription factor, K-box)	'mloc_57890'	'15.5.14'	'RNA biosynthesis.transcriptional regulation.transcription factor (MADS/AGL)'	'transcription factor (MADS/AGL)'
MLOC_52944	-1.88299	0.0227557	MADS box transcription factorIPR002100 (Transcription factor, MADS-box), IPR002487 (Transcription factor, K-box)	'mloc_52944'	'15.5.14'	'RNA biosynthesis.transcriptional regulation.transcription factor (MADS/AGL)'	'transcription factor (MADS/AGL)'
MLOC_64108	-1.08616	0.00191049	MLOC_64108	'mloc_64108'	'15.5.15'	'RNA biosynthesis.transcriptional regulation.transcription factor (C2H2-ZF)'	'C2H2 zinc finger transcription factor'
MLOC_56161	-1.55321	0.0432566	Zinc finger protein 2IPR013087 (Zinc finger, C2H2-type/integrase, DNA-binding)	'mloc_56161'	'15.5.15'	'RNA biosynthesis.transcriptional regulation.transcription factor (C2H2-ZF)'	'C2H2 zinc finger transcription factor'
MLOC_51502	-1.82325	0.000113537	Zinc finger-like proteinIPR003616 (Post-SET domain), IPR013087 (Zinc finger, C2H2-type/integrase, DNA-binding)	'mloc_51502'	'15.5.15'	'RNA biosynthesis.transcriptional regulation.transcription factor (C2H2-ZF)'	'C2H2 zinc finger transcription factor'
MLOC_65033	-1.84854	5.99478e-08	Zinc finger protein 1IPR007087 (Zinc finger, C2H2)	'mloc_65033'	'15.5.15'	'RNA biosynthesis.transcriptional regulation.transcription factor (C2H2-ZF)'	'C2H2 zinc finger transcription factor'
MLOC_70662	-1.95483	0.000412211	zinc-finger protein 3 LENGTH=193IPR013087 (Zinc finger, C2H2-type/integrase, DNA-binding)	'mloc_70662'	'15.5.15'	'RNA biosynthesis.transcriptional regulation.transcription factor (C2H2-ZF)'	'C2H2 zinc finger transcription factor'
MLOC_76450	-2.13602	0.000255214	Ramosa1 C2H2 zinc-finger transcription factorIPR013087 (Zinc finger, C2H2-type/integrase, DNA-binding)	'mloc_76450'	'15.5.15'	'RNA biosynthesis.transcriptional regulation.transcription factor (C2H2-ZF)'	'C2H2 zinc finger transcription factor'
MLOC_51405	-2.32409	1.40397e-07	Zinc-finger protein 1IPR013087 (Zinc finger, C2H2-type/integrase, DNA-binding)	'mloc_51405'	'15.5.15'	'RNA biosynthesis.transcriptional regulation.transcription factor (C2H2-ZF)'	'C2H2 zinc finger transcription factor'
MLOC_67028	-2.46149	0.00715572	Zinc finger proteinIPR007087 (Zinc finger, C2H2)	'mloc_67028'	'15.5.15'	'RNA biosynthesis.transcriptional regulation.transcription factor (C2H2-ZF)'	'C2H2 zinc finger transcription factor'
MLOC_7605	-2.92014	2.29164e-07	Zinc finger protein 2IPR007087 (Zinc finger, C2H2)	'mloc_7605'	'15.5.15'	'RNA biosynthesis.transcriptional regulation.transcription factor (C2H2-ZF)'	'C2H2 zinc finger transcription factor'
MLOC_54674	-3.07608	6.40488e-14	Zinc finger protein, putativeIPR013087 (Zinc finger, C2H2-type/integrase, DNA-binding)	'mloc_54674'	'15.5.15'	'RNA biosynthesis.transcriptional regulation.transcription factor (C2H2-ZF)'	'C2H2 zinc finger transcription factor'
MLOC_63032	-3.30212	7.88451e-06	Zinc finger proteinIPR013087 (Zinc finger, C2H2-type/integrase, DNA-binding)	'mloc_63032'	'15.5.15'	'RNA biosynthesis.transcriptional regulation.transcription factor (C2H2-ZF)'	'C2H2 zinc finger transcription factor'
MLOC_39001	-3.41178	1.41794e-08	Zinc finger proteinIPR007087 (Zinc finger, C2H2)	'mloc_39001'	'15.5.15'	'RNA biosynthesis.transcriptional regulation.transcription factor (C2H2-ZF)'	'C2H2 zinc finger transcription factor'
MLOC_39539	-3.47552	0.00018799	MLOC_39539	'mloc_39539'	'15.5.15'	'RNA biosynthesis.transcriptional regulation.transcription factor (C2H2-ZF)'	'C2H2 zinc finger transcription factor'
MLOC_15569	-4.14134	2.29423e-14	C2H2 zinc finger proteinIPR013087 (Zinc finger, C2H2-type/integrase, DNA-binding)	'mloc_15569'	'15.5.15'	'RNA biosynthesis.transcriptional regulation.transcription factor (C2H2-ZF)'	'C2H2 zinc finger transcription factor'
MLOC_64240	-1.01205	0.00128944	NAC domain proteinIPR003441 (No apical meristem (NAM) protein)	'mloc_64240'	'15.5.17'	'RNA biosynthesis.transcriptional regulation.transcription factor (NAC)'	'transcription factor (NAC)'
MLOC_19933	-1.14488	0.000181691	NAC domain-containing protein, putativeIPR003441 (No apical meristem (NAM) protein)	'mloc_19933'	'15.5.17'	'RNA biosynthesis.transcriptional regulation.transcription factor (NAC)'	'transcription factor (NAC)'
MLOC_64057	-1.24811	0.000396703	NAC domain-containing protein 21/22, putativeIPR003441 (No apical meristem (NAM) protein)	'mloc_64057'	'15.5.17'	'RNA biosynthesis.transcriptional regulation.transcription factor (NAC)'	'transcription factor (NAC)'
MLOC_11732	-1.31973	5.64563e-06	NAC domain protein,IPR003441 (No apical meristem (NAM) protein)	'mloc_11732'	'15.5.17'	'RNA biosynthesis.transcriptional regulation.transcription factor (NAC)'	'transcription factor (NAC)'
MLOC_25708	-1.44712	2.95065e-07	MLOC_25708	'mloc_25708'	'15.5.17'	'RNA biosynthesis.transcriptional regulation.transcription factor (NAC)'	'transcription factor (NAC)'
MLOC_5165	-1.48275	0.0464768	NAC domain-containing protein 21/22IPR003441 (No apical meristem (NAM) protein)	'mloc_5165'	'15.5.17'	'RNA biosynthesis.transcriptional regulation.transcription factor (NAC)'	'transcription factor (NAC)'
MLOC_6066	-1.4952	1.38282e-07	NAC domain-containing protein 74IPR003441 (No apical meristem (NAM) protein)	'mloc_6066'	'15.5.17'	'RNA biosynthesis.transcriptional regulation.transcription factor (NAC)'	'transcription factor (NAC)'
MLOC_7757	-1.51395	0.0425248	NAC domain protein,IPR003441 (No apical meristem (NAM) protein)	'mloc_7757'	'15.5.17'	'RNA biosynthesis.transcriptional regulation.transcription factor (NAC)'	'transcription factor (NAC)'
MLOC_63743	-1.56993	1.53064e-07	NAC domain-containing protein 48IPR003441 (No apical meristem (NAM) protein)	'mloc_63743'	'15.5.17'	'RNA biosynthesis.transcriptional regulation.transcription factor (NAC)'	'transcription factor (NAC)'
MLOC_75524	-1.58348	0.0183207	NAC domain-containing protein, putativeIPR003441 (No apical meristem (NAM) protein)	'mloc_75524'	'15.5.17'	'RNA biosynthesis.transcriptional regulation.transcription factor (NAC)'	'transcription factor (NAC)'
MLOC_12466	-1.86103	0.000907302	NAC domain-containing protein 21/22IPR003441 (No apical meristem (NAM) protein)	'mloc_12466'	'15.5.17'	'RNA biosynthesis.transcriptional regulation.transcription factor (NAC)'	'transcription factor (NAC)'
MLOC_59162	-1.86986	9.39517e-16	NAC domain-containing protein 48IPR003441 (No apical meristem (NAM) protein)	'mloc_59162'	'15.5.17'	'RNA biosynthesis.transcriptional regulation.transcription factor (NAC)'	'transcription factor (NAC)'
MLOC_65101	-1.89155	0.000126076	NAC domain proteinIPR003441 (No apical meristem (NAM) protein)	'mloc_65101'	'15.5.17'	'RNA biosynthesis.transcriptional regulation.transcription factor (NAC)'	'transcription factor (NAC)'
MLOC_55957	-1.95023	5.55533e-06	NAC domain-containing protein 18IPR003441 (No apical meristem (NAM) protein)	'mloc_55957'	'15.5.17'	'RNA biosynthesis.transcriptional regulation.transcription factor (NAC)'	'transcription factor (NAC)'
MLOC_21966	-1.9858	0.00515507	NAC domain-containing proteinIPR003441 (No apical meristem (NAM) protein)	'mloc_21966'	'15.5.17'	'RNA biosynthesis.transcriptional regulation.transcription factor (NAC)'	'transcription factor (NAC)'
MLOC_15184	-2.03274	1.10644e-11	NAC domain protein,IPR003441 (No apical meristem (NAM) protein)	'mloc_15184'	'15.5.17'	'RNA biosynthesis.transcriptional regulation.transcription factor (NAC)'	'transcription factor (NAC)'
MLOC_57215	-2.08985	2.78316e-05	NAC domain protein,IPR003441 (No apical meristem (NAM) protein)	'mloc_57215'	'15.5.17'	'RNA biosynthesis.transcriptional regulation.transcription factor (NAC)'	'transcription factor (NAC)'
MLOC_65400	-2.11529	5.01097e-10	MLOC_65400	'mloc_65400'	'15.5.17'	'RNA biosynthesis.transcriptional regulation.transcription factor (NAC)'	'transcription factor (NAC)'
MLOC_37104	-2.24213	1.55558e-13	NAC domain-containing protein 67IPR003441 (No apical meristem (NAM) protein)	'mloc_37104'	'15.5.17'	'RNA biosynthesis.transcriptional regulation.transcription factor (NAC)'	'transcription factor (NAC)'
MLOC_67250	-2.42822	5.54278e-08	NAC domain-containing protein, putativeIPR003441 (No apical meristem (NAM) protein)	'mloc_67250'	'15.5.17'	'RNA biosynthesis.transcriptional regulation.transcription factor (NAC)'	'transcription factor (NAC)'
MLOC_66083	-2.66321	3.3435e-12	NAC domain-containing protein, putativeIPR003441 (No apical meristem (NAM) protein)	'mloc_66083'	'15.5.17'	'RNA biosynthesis.transcriptional regulation.transcription factor (NAC)'	'transcription factor (NAC)'
MLOC_69621	-2.91236	6.99907e-12	NAC domain protein,IPR003441 (No apical meristem (NAM) protein)	'mloc_69621'	'15.5.17'	'RNA biosynthesis.transcriptional regulation.transcription factor (NAC)'	'transcription factor (NAC)'
MLOC_70929	-3.18593	1.17603e-14	NAC domain-containing protein 67IPR003441 (No apical meristem (NAM) protein)	'mloc_70929'	'15.5.17'	'RNA biosynthesis.transcriptional regulation.transcription factor (NAC)'	'transcription factor (NAC)'
MLOC_5832	-3.36938	2.64038e-11	NAC domain-containing protein 77IPR003441 (No apical meristem (NAM) protein)	'mloc_5832'	'15.5.17'	'RNA biosynthesis.transcriptional regulation.transcription factor (NAC)'	'transcription factor (NAC)'
MLOC_66348	-3.56888	5.29084e-21	NAC-domain containing protein 9, putative, expressedIPR003441 (No apical meristem (NAM) protein)	'mloc_66348'	'15.5.17'	'RNA biosynthesis.transcriptional regulation.transcription factor (NAC)'	'transcription factor (NAC)'
MLOC_4747	-3.829	1.33871e-22	NAC domain proteinIPR003441 (No apical meristem (NAM) protein)	'mloc_4747'	'15.5.17'	'RNA biosynthesis.transcriptional regulation.transcription factor (NAC)'	'transcription factor (NAC)'
MLOC_4952	-4.25307	3.40745e-11	NAC-domain containing protein 9, putative, expressedIPR003441 (No apical meristem (NAM) protein)	'mloc_4952'	'15.5.17'	'RNA biosynthesis.transcriptional regulation.transcription factor (NAC)'	'transcription factor (NAC)'
MLOC_23537	-1.39543	0.000785608	TCP transcription factor 14IPR005333 (Transcription factor, TCP)	'mloc_23537'	'15.5.19'	'RNA biosynthesis.transcriptional regulation.transcription factor (TCP)'	'transcription factor (TCP)'
MLOC_58142	-1.69713	0.00186287	Eukaryotic transcription factorIPR005333 (Transcription factor, TCP)	'mloc_58142'	'15.5.19'	'RNA biosynthesis.transcriptional regulation.transcription factor (TCP)'	'transcription factor (TCP)'
MLOC_5849	-1.20159	0.00172707	myb domain protein 36 LENGTH=333IPR009057 (Homeodomain-like), IPR015495 (Myb transcription factor)	'mloc_5849'	'15.5.2.1'	'RNA biosynthesis.transcriptional regulation.MYB transcription factor superfamily.transcription factor (MYB)'	'transcription factor (MYB)'
MLOC_71129	-1.39912	0.0103528	myb domain protein 36 LENGTH=333IPR009057 (Homeodomain-like), IPR015495 (Myb transcription factor)	'mloc_71129'	'15.5.2.1'	'RNA biosynthesis.transcriptional regulation.MYB transcription factor superfamily.transcription factor (MYB)'	'transcription factor (MYB)'
MLOC_69570	-1.55234	0.000895371	MYB domain protein 12IPR009057 (Homeodomain-like), IPR015495 (Myb transcription factor)	'mloc_69570'	'15.5.2.1'	'RNA biosynthesis.transcriptional regulation.MYB transcription factor superfamily.transcription factor (MYB)'	'transcription factor (MYB)'
MLOC_13062	-1.60633	0.0147463	myb domain protein 52 LENGTH=249IPR009057 (Homeodomain-like), IPR015495 (Myb transcription factor)	'mloc_13062'	'15.5.2.1'	'RNA biosynthesis.transcriptional regulation.MYB transcription factor superfamily.transcription factor (MYB)'	'transcription factor (MYB)'
MLOC_65555	-1.6818	2.10036e-08	myb domain protein 62 LENGTH=286IPR009057 (Homeodomain-like), IPR015495 (Myb transcription factor)	'mloc_65555'	'15.5.2.1'	'RNA biosynthesis.transcriptional regulation.MYB transcription factor superfamily.transcription factor (MYB)'	'transcription factor (MYB)'
MLOC_17928	-1.90494	0.000719293	myb domain protein 112 LENGTH=243IPR009057 (Homeodomain-like), IPR015495 (Myb transcription factor)	'mloc_17928'	'15.5.2.1'	'RNA biosynthesis.transcriptional regulation.MYB transcription factor superfamily.transcription factor (MYB)'	'transcription factor (MYB)'
MLOC_6786	-1.98065	0.000406607	Myb domain protein 79IPR009057 (Homeodomain-like), IPR015495 (Myb transcription factor)	'mloc_6786'	'15.5.2.1'	'RNA biosynthesis.transcriptional regulation.MYB transcription factor superfamily.transcription factor (MYB)'	'transcription factor (MYB)'
MLOC_43806	-2.14946	7.42709e-05	myb domain protein 15 LENGTH=285IPR009057 (Homeodomain-like), IPR015495 (Myb transcription factor)	'mloc_43806'	'15.5.2.1'	'RNA biosynthesis.transcriptional regulation.MYB transcription factor superfamily.transcription factor (MYB)'	'transcription factor (MYB)'
MLOC_68593	-2.20425	0.0261081	myb domain protein 21 LENGTH=226IPR009057 (Homeodomain-like), IPR015495 (Myb transcription factor)	'mloc_68593'	'15.5.2.1'	'RNA biosynthesis.transcriptional regulation.MYB transcription factor superfamily.transcription factor (MYB)'	'transcription factor (MYB)'
MLOC_34646	-2.38358	1.68029e-08	myb domain protein 15 LENGTH=285IPR009057 (Homeodomain-like), IPR015495 (Myb transcription factor)	'mloc_34646'	'15.5.2.1'	'RNA biosynthesis.transcriptional regulation.MYB transcription factor superfamily.transcription factor (MYB)'	'transcription factor (MYB)'
MLOC_18177	-2.52838	0.00846384	Myb domain protein 26IPR009057 (Homeodomain-like), IPR015495 (Myb transcription factor)	'mloc_18177'	'15.5.2.1'	'RNA biosynthesis.transcriptional regulation.MYB transcription factor superfamily.transcription factor (MYB)'	'transcription factor (MYB)'
MLOC_63274	-2.6044	0.00273613	myb domain protein 77 LENGTH=301IPR009057 (Homeodomain-like), IPR015495 (Myb transcription factor)	'mloc_63274'	'15.5.2.1'	'RNA biosynthesis.transcriptional regulation.MYB transcription factor superfamily.transcription factor (MYB)'	'transcription factor (MYB)'
MLOC_67874	-2.86887	4.82227e-22	myb domain protein 37 LENGTH=329IPR009057 (Homeodomain-like), IPR015495 (Myb transcription factor)	'mloc_67874'	'15.5.2.1'	'RNA biosynthesis.transcriptional regulation.MYB transcription factor superfamily.transcription factor (MYB)'	'transcription factor (MYB)'
MLOC_5098	-4.90396	2.41361e-13	myb domain protein 36 LENGTH=333IPR009057 (Homeodomain-like), IPR015495 (Myb transcription factor)	'mloc_5098'	'15.5.2.1'	'RNA biosynthesis.transcriptional regulation.MYB transcription factor superfamily.transcription factor (MYB)'	'transcription factor (MYB)'
MLOC_10528	-1.05142	0.0002315	Myb transcription factorIPR006447 (Myb DNA-binding domain, plants), IPR009057 (Homeodomain-like)	'mloc_10528'	'15.5.2.2'	'RNA biosynthesis.transcriptional regulation.MYB transcription factor superfamily.transcription factor (MYB-related)'	'transcription factor (MYB-related)'
MLOC_52982	-2.28371	1.53142e-05	Myb family transcription factorIPR006447 (Myb DNA-binding domain, plants), IPR009057 (Homeodomain-like)	'mloc_52982'	'15.5.2.2'	'RNA biosynthesis.transcriptional regulation.MYB transcription factor superfamily.transcription factor (MYB-related)'	'transcription factor (MYB-related)'
MLOC_61146	-1.2264	2.95065e-07	response regulator 1 LENGTH=690IPR006447 (Myb DNA-binding domain, plants), IPR009057 (Homeodomain-like)	'mloc_61146'	'15.5.2.3'	'RNA biosynthesis.transcriptional regulation.MYB transcription factor superfamily.transcription factor (GARP)'	'G2-like GARP transcription factor'
MLOC_67085	-2.33905	1.89479e-10	MYB transcription factor-likeIPR006447 (Myb DNA-binding domain, plants), IPR009057 (Homeodomain-like)	'mloc_67085'	'15.5.2.3'	'RNA biosynthesis.transcriptional regulation.MYB transcription factor superfamily.transcription factor (GARP)'	'G2-like GARP transcription factor'
MLOC_5837	-2.57782	4.07499e-07	Myb family transcription factorIPR006447 (Myb DNA-binding domain, plants), IPR009057 (Homeodomain-like)	'mloc_5837'	'15.5.2.3'	'RNA biosynthesis.transcriptional regulation.MYB transcription factor superfamily.transcription factor (GARP)'	'G2-like GARP transcription factor'
MLOC_53958	-3.40275	7.50732e-15	MYB transcription factor-likeIPR006447 (Myb DNA-binding domain, plants), IPR009057 (Homeodomain-like)	'mloc_53958'	'15.5.2.3'	'RNA biosynthesis.transcriptional regulation.MYB transcription factor superfamily.transcription factor (GARP)'	'G2-like GARP transcription factor'
MLOC_62877	-1.06534	0.000113755	At5g37260-like proteinIPR006447 (Myb DNA-binding domain, plants), IPR009057 (Homeodomain-like)	'mloc_62877'	'15.5.2.4'	'RNA biosynthesis.transcriptional regulation.MYB transcription factor superfamily.transcription factor (REVEILLE)'	'transcription factor (REVEILLE)'
MLOC_14118	-1.38485	1.58227e-10	Circadian clock associated 1IPR006447 (Myb DNA-binding domain, plants), IPR009057 (Homeodomain-like)	'mloc_14118'	'15.5.2.4'	'RNA biosynthesis.transcriptional regulation.MYB transcription factor superfamily.transcription factor (REVEILLE)'	'transcription factor (REVEILLE)'	'27.1.1'	'Multi-process regulation.circadian clock system.core oscillator protein (LHY/CCA1)'	'circadian clock core oscillator protein (LHY/CCA1)'
MLOC_14761	-1.0139	5.86531e-11	Tubby-like proteinIPR000007 (Tubby, C-terminal), IPR001810 (F-box domain, cyclin-like)	'mloc_14761'	'15.5.21'	'RNA biosynthesis.transcriptional regulation.transcription factor (TUB)'	'transcription factor (TUB)'
MLOC_11276	-1.23606	7.38948e-10	Tubby-like proteinIPR000007 (Tubby, C-terminal), IPR001810 (F-box domain, cyclin-like)	'mloc_11276'	'15.5.21'	'RNA biosynthesis.transcriptional regulation.transcription factor (TUB)'	'transcription factor (TUB)'
MLOC_12079	-1.11096	0.000210167	WRKY transcription factor 17IPR003657 (DNA-binding WRKY)	'mloc_12079'	'15.5.22.1'	'RNA biosynthesis.transcriptional regulation.WRKY transcription factor activity.transcription factor (WRKY)'	'transcription factor (WRKY)'
MLOC_79171	-1.15444	1.45627e-05	WRKY transcription factor 26IPR003657 (DNA-binding WRKY)	'mloc_79171'	'15.5.22.1'	'RNA biosynthesis.transcriptional regulation.WRKY transcription factor activity.transcription factor (WRKY)'	'transcription factor (WRKY)'
MLOC_52504	-1.16498	1.7175e-05	WRKY transcription factorIPR003657 (DNA-binding WRKY)	'mloc_52504'	'15.5.22.1'	'RNA biosynthesis.transcriptional regulation.WRKY transcription factor activity.transcription factor (WRKY)'	'transcription factor (WRKY)'
MLOC_69575	-1.23316	3.68427e-05	WRKY DNA-binding protein 3 LENGTH=513IPR003657 (DNA-binding WRKY)	'mloc_69575'	'15.5.22.1'	'RNA biosynthesis.transcriptional regulation.WRKY transcription factor activity.transcription factor (WRKY)'	'transcription factor (WRKY)'
MLOC_66612	-1.39841	0.0279633	WRKY transcription factor 68IPR003657 (DNA-binding WRKY), IPR018872 (Zn-cluster domain)	'mloc_66612'	'15.5.22.1'	'RNA biosynthesis.transcriptional regulation.WRKY transcription factor activity.transcription factor (WRKY)'	'transcription factor (WRKY)'
MLOC_45055	-1.41116	4.07822e-05	WRKY transcription factor 22IPR003657 (DNA-binding WRKY)	'mloc_45055'	'15.5.22.1'	'RNA biosynthesis.transcriptional regulation.WRKY transcription factor activity.transcription factor (WRKY)'	'transcription factor (WRKY)'
MLOC_17779	-1.55916	4.75666e-06	WRKY transcription factorIPR003657 (DNA-binding WRKY)	'mloc_17779'	'15.5.22.1'	'RNA biosynthesis.transcriptional regulation.WRKY transcription factor activity.transcription factor (WRKY)'	'transcription factor (WRKY)'
MLOC_81131	-1.60588	1.96243e-07	WRKY transcription factor 20IPR003657 (DNA-binding WRKY)	'mloc_81131'	'15.5.22.1'	'RNA biosynthesis.transcriptional regulation.WRKY transcription factor activity.transcription factor (WRKY)'	'transcription factor (WRKY)'
MLOC_54606	-1.67304	7.57566e-07	WRKY DNA-binding protein 28 LENGTH=318IPR003657 (DNA-binding WRKY)	'mloc_54606'	'15.5.22.1'	'RNA biosynthesis.transcriptional regulation.WRKY transcription factor activity.transcription factor (WRKY)'	'transcription factor (WRKY)'
MLOC_10687	-1.70767	0.0264672	WRKY transcription factor 40IPR003657 (DNA-binding WRKY)	'mloc_10687'	'15.5.22.1'	'RNA biosynthesis.transcriptional regulation.WRKY transcription factor activity.transcription factor (WRKY)'	'transcription factor (WRKY)'
MLOC_54895	-1.73748	0.00039101	WRKY transcription factor, putativeIPR003657 (DNA-binding WRKY)	'mloc_54895'	'15.5.22.1'	'RNA biosynthesis.transcriptional regulation.WRKY transcription factor activity.transcription factor (WRKY)'	'transcription factor (WRKY)'
MLOC_67851	-1.79728	6.69308e-09	WRKY transcription factor 70IPR003657 (DNA-binding WRKY)	'mloc_67851'	'15.5.22.1'	'RNA biosynthesis.transcriptional regulation.WRKY transcription factor activity.transcription factor (WRKY)'	'transcription factor (WRKY)'	'26.9.3.3.1'	'External stimuli response.pathogen.defense mechanisms.WRKY33-dependent plant immunity.transcription factor (WRKY33)'	'transcription factor (WRKY33)'
MLOC_44947	-1.83318	1.5195e-06	WRKY DNA-binding protein 71IPR003657 (DNA-binding WRKY)	'mloc_44947'	'15.5.22.1'	'RNA biosynthesis.transcriptional regulation.WRKY transcription factor activity.transcription factor (WRKY)'	'transcription factor (WRKY)'
MLOC_64446	-1.8804	4.718e-07	WRKY transcription factor 37IPR003657 (DNA-binding WRKY)	'mloc_64446'	'15.5.22.1'	'RNA biosynthesis.transcriptional regulation.WRKY transcription factor activity.transcription factor (WRKY)'	'transcription factor (WRKY)'
MLOC_60890	-1.89865	1.46608e-10	WRKY transcription factorIPR003657 (DNA-binding WRKY)	'mloc_60890'	'15.5.22.1'	'RNA biosynthesis.transcriptional regulation.WRKY transcription factor activity.transcription factor (WRKY)'	'transcription factor (WRKY)'
MLOC_69778	-1.97129	1.65302e-07	WRKY transcription factor, putative, expressedIPR003657 (DNA-binding WRKY)	'mloc_69778'	'15.5.22.1'	'RNA biosynthesis.transcriptional regulation.WRKY transcription factor activity.transcription factor (WRKY)'	'transcription factor (WRKY)'
MLOC_66134	-2.11852	2.30519e-17	WRKY transcription factor 32IPR003657 (DNA-binding WRKY)	'mloc_66134'	'15.5.22.1'	'RNA biosynthesis.transcriptional regulation.WRKY transcription factor activity.transcription factor (WRKY)'	'transcription factor (WRKY)'
MLOC_68369	-2.30056	0.00785652	WRKY transcription factor 50IPR003657 (DNA-binding WRKY)	'mloc_68369'	'15.5.22.1'	'RNA biosynthesis.transcriptional regulation.WRKY transcription factor activity.transcription factor (WRKY)'	'transcription factor (WRKY)'
MLOC_70190	-2.37375	1.54654e-09	WRKY transcription factor 23IPR003657 (DNA-binding WRKY)	'mloc_70190'	'15.5.22.1'	'RNA biosynthesis.transcriptional regulation.WRKY transcription factor activity.transcription factor (WRKY)'	'transcription factor (WRKY)'
MLOC_78461	-2.52802	0.00185759	WRKY transcription factor 4IPR003657 (DNA-binding WRKY)	'mloc_78461'	'15.5.22.1'	'RNA biosynthesis.transcriptional regulation.WRKY transcription factor activity.transcription factor (WRKY)'	'transcription factor (WRKY)'
MLOC_11088	-2.58403	0.00623561	WRKY transcription factor 18IPR003657 (DNA-binding WRKY)	'mloc_11088'	'15.5.22.1'	'RNA biosynthesis.transcriptional regulation.WRKY transcription factor activity.transcription factor (WRKY)'	'transcription factor (WRKY)'
MLOC_22356	-2.71359	0.000210147	WRKY transcription factorIPR003657 (DNA-binding WRKY), IPR018872 (Zn-cluster domain)	'mloc_22356'	'15.5.22.1'	'RNA biosynthesis.transcriptional regulation.WRKY transcription factor activity.transcription factor (WRKY)'	'transcription factor (WRKY)'
MLOC_60283	-2.74762	3.32383e-16	WRKY transcription factor 73IPR003657 (DNA-binding WRKY)	'mloc_60283'	'15.5.22.1'	'RNA biosynthesis.transcriptional regulation.WRKY transcription factor activity.transcription factor (WRKY)'	'transcription factor (WRKY)'
MLOC_74606	-2.87816	4.07821e-08	WRKY transcription factor 4IPR003657 (DNA-binding WRKY)	'mloc_74606'	'15.5.22.1'	'RNA biosynthesis.transcriptional regulation.WRKY transcription factor activity.transcription factor (WRKY)'	'transcription factor (WRKY)'
MLOC_36657	-2.96495	1.51592e-12	WRKY transcription factor 12IPR003657 (DNA-binding WRKY)	'mloc_36657'	'15.5.22.1'	'RNA biosynthesis.transcriptional regulation.WRKY transcription factor activity.transcription factor (WRKY)'	'transcription factor (WRKY)'
MLOC_14821	-3.09697	2.57768e-18	WRKY transcription factor 45IPR003657 (DNA-binding WRKY)	'mloc_14821'	'15.5.22.1'	'RNA biosynthesis.transcriptional regulation.WRKY transcription factor activity.transcription factor (WRKY)'	'transcription factor (WRKY)'
MLOC_16746	-3.35791	3.85032e-05	WRKY DNA-binding protein 57 LENGTH=287IPR003657 (DNA-binding WRKY)	'mloc_16746'	'15.5.22.1'	'RNA biosynthesis.transcriptional regulation.WRKY transcription factor activity.transcription factor (WRKY)'	'transcription factor (WRKY)'
MLOC_57051	-3.40808	0.000271278	WRKY transcription factor 33IPR003657 (DNA-binding WRKY)	'mloc_57051'	'15.5.22.1'	'RNA biosynthesis.transcriptional regulation.WRKY transcription factor activity.transcription factor (WRKY)'	'transcription factor (WRKY)'
MLOC_4945	-4.20596	2.58558e-13	WRKY transcription factor 3IPR003657 (DNA-binding WRKY)	'mloc_4945'	'15.5.22.1'	'RNA biosynthesis.transcriptional regulation.WRKY transcription factor activity.transcription factor (WRKY)'	'transcription factor (WRKY)'
MLOC_7939	-4.28363	4.6646e-21	WRKY transcription factor 37IPR003657 (DNA-binding WRKY)	'mloc_7939'	'15.5.22.1'	'RNA biosynthesis.transcriptional regulation.WRKY transcription factor activity.transcription factor (WRKY)'	'transcription factor (WRKY)'
MLOC_5971	-4.96339	1.28943e-13	WRKY transcription factor 31IPR003657 (DNA-binding WRKY)	'mloc_5971'	'15.5.22.1'	'RNA biosynthesis.transcriptional regulation.WRKY transcription factor activity.transcription factor (WRKY)'	'transcription factor (WRKY)'
MLOC_5072	-1.29235	3.25888e-05	DNA-binding WRKYIPR008889 (VQ)	'mloc_5072'	'15.5.22.2'	'RNA biosynthesis.transcriptional regulation.WRKY transcription factor activity.WRKY-regulatory transcriptional co-factor (VQ)'	'WRKY-regulatory transcriptional co-factor (VQ)'
MLOC_60622	-1.29637	0.000333359	DNA-binding WRKYIPR008889 (VQ)	'mloc_60622'	'15.5.22.2'	'RNA biosynthesis.transcriptional regulation.WRKY transcription factor activity.WRKY-regulatory transcriptional co-factor (VQ)'	'WRKY-regulatory transcriptional co-factor (VQ)'
MLOC_3237	-2.60635	8.44038e-09	VQ motif-containing protein LENGTH=114IPR008889 (VQ)	'mloc_3237'	'15.5.22.2'	'RNA biosynthesis.transcriptional regulation.WRKY transcription factor activity.WRKY-regulatory transcriptional co-factor (VQ)'	'WRKY-regulatory transcriptional co-factor (VQ)'
MLOC_56075	-2.04684	0.00951914	LOB domain-containing protein 13 LENGTH=268IPR004883 (Lateral organ boundaries, LOB)	'mloc_56075'	'15.5.24'	'RNA biosynthesis.transcriptional regulation.transcription factor (AS2/LOB)'	'transcription factor (AS2/LOB)'
MLOC_58304	-2.35327	1.96244e-14	LOB domain-containing protein 41 LENGTH=263IPR004883 (Lateral organ boundaries, LOB)	'mloc_58304'	'15.5.24'	'RNA biosynthesis.transcriptional regulation.transcription factor (AS2/LOB)'	'transcription factor (AS2/LOB)'
MLOC_51325	-3.9983	2.21642e-11	LOB domain protein 40, putative, expressedIPR004883 (Lateral organ boundaries, LOB)	'mloc_51325'	'15.5.24'	'RNA biosynthesis.transcriptional regulation.transcription factor (AS2/LOB)'	'transcription factor (AS2/LOB)'
MLOC_63242	-1.00024	7.2539e-07	Calmodulin-binding transcription activatorIPR000048 (IQ motif, EF-hand binding site), IPR017690 (Outer membrane insertion C-terminal signal, omp85 target), IPR020683 (Ankyrin repeat-containing domain)	'mloc_63242'	'15.5.26'	'RNA biosynthesis.transcriptional regulation.transcription factor (CAMTA)'	'transcription factor (CAMTA)'
MLOC_75281	-1.1517	1.81445e-09	Early flowering 3	'mloc_75281'	'15.5.27'	'RNA biosynthesis.transcriptional regulation.transcription factor (ELF3)'	'transcription factor (ELF3)'	'27.1.6.3.2'	'Multi-process regulation.circadian clock system.evening element regulation.Evening Complex (EC).component ELF3'	'component ELF3 of circadian clock Evening complex (EC)'
MLOC_65462	-1.05731	0.00309199	Homeobox-leucine zipper-like proteinIPR003106 (Leucine zipper, homeobox-associated), IPR009057 (Homeodomain-like)	'mloc_65462'	'15.5.3.1'	'RNA biosynthesis.transcriptional regulation.Homeobox transcription factor superfamily.transcription factor (HD-ZIP I/II)'	'transcription factor (HD-ZIP I/II)'
MLOC_69710	-1.23313	8.17226e-08	Homeobox leucine zipper proteinIPR003106 (Leucine zipper, homeobox-associated), IPR009057 (Homeodomain-like)	'mloc_69710'	'15.5.3.1'	'RNA biosynthesis.transcriptional regulation.Homeobox transcription factor superfamily.transcription factor (HD-ZIP I/II)'	'transcription factor (HD-ZIP I/II)'
MLOC_60848	-1.25985	5.28549e-06	Homeobox-leucine zipper protein 9IPR003106 (Leucine zipper, homeobox-associated), IPR009057 (Homeodomain-like)	'mloc_60848'	'15.5.3.1'	'RNA biosynthesis.transcriptional regulation.Homeobox transcription factor superfamily.transcription factor (HD-ZIP I/II)'	'transcription factor (HD-ZIP I/II)'
MLOC_77488	-1.48919	1.90831e-08	Homeobox-leucine zipper-like proteinIPR009057 (Homeodomain-like)	'mloc_77488'	'15.5.3.1'	'RNA biosynthesis.transcriptional regulation.Homeobox transcription factor superfamily.transcription factor (HD-ZIP I/II)'	'transcription factor (HD-ZIP I/II)'
MLOC_70350	-1.75364	0.00392255	Homeobox leucine zipper proteinIPR003106 (Leucine zipper, homeobox-associated), IPR009057 (Homeodomain-like)	'mloc_70350'	'15.5.3.1'	'RNA biosynthesis.transcriptional regulation.Homeobox transcription factor superfamily.transcription factor (HD-ZIP I/II)'	'transcription factor (HD-ZIP I/II)'
MLOC_8033	-2.54482	8.48245e-17	Homeobox leucine zipper proteinIPR009057 (Homeodomain-like)	'mloc_8033'	'15.5.3.1'	'RNA biosynthesis.transcriptional regulation.Homeobox transcription factor superfamily.transcription factor (HD-ZIP I/II)'	'transcription factor (HD-ZIP I/II)'
MLOC_5727	-3.01764	1.00772e-18	Homeobox-leucine zipper protein 14IPR003106 (Leucine zipper, homeobox-associated), IPR009057 (Homeodomain-like)	'mloc_5727'	'15.5.3.1'	'RNA biosynthesis.transcriptional regulation.Homeobox transcription factor superfamily.transcription factor (HD-ZIP I/II)'	'transcription factor (HD-ZIP I/II)'
MLOC_56648	-4.61621	1.50281e-11	Homeobox-leucine zipper protein 9IPR003106 (Leucine zipper, homeobox-associated), IPR009057 (Homeodomain-like)	'mloc_56648'	'15.5.3.1'	'RNA biosynthesis.transcriptional regulation.Homeobox transcription factor superfamily.transcription factor (HD-ZIP I/II)'	'transcription factor (HD-ZIP I/II)'
MLOC_62535	-1.29742	0.0115657	BEL1-like homeodomain proteinIPR006563 (POX), IPR009057 (Homeodomain-like)	'mloc_62535'	'15.5.3.5'	'RNA biosynthesis.transcriptional regulation.Homeobox transcription factor superfamily.transcription factor (BEL)'	'transcription factor (BEL)'
MLOC_78149	-1.33344	0.00333269	BEL1-like homeodomain proteinIPR006563 (POX)	'mloc_78149'	'15.5.3.5'	'RNA biosynthesis.transcriptional regulation.Homeobox transcription factor superfamily.transcription factor (BEL)'	'transcription factor (BEL)'
MLOC_65745	-1.15491	0.00015675	WUSCHEL-related homeobox 6IPR009057 (Homeodomain-like)	'mloc_65745'	'15.5.3.6'	'RNA biosynthesis.transcriptional regulation.Homeobox transcription factor superfamily.transcription factor (WOX)'	'transcription factor (WOX)'
MLOC_74557	-1.05618	5.10893e-06	BHLH transcription factor-like proteinIPR011598 (Helix-loop-helix DNA-binding)	'mloc_74557'	'15.5.30'	'RNA biosynthesis.transcriptional regulation.transcription factor (bHLH)'	'transcription factor (bHLH)'
MLOC_60455	-1.09797	0.00588076	BHLH transcription factor 1IPR011598 (Helix-loop-helix DNA-binding)	'mloc_60455'	'15.5.30'	'RNA biosynthesis.transcriptional regulation.transcription factor (bHLH)'	'transcription factor (bHLH)'	'25.4.2.1.2'	'Nutrient uptake.metal homeostasis.iron.regulation.signal transduction factor (PRI1)'	'iron uptake signal transduction factor (PRI1)'
MLOC_65953	-1.15848	0.0449138	basic helix-loop-helix (bHLH) DNA-binding family protein LENGTH=466IPR011598 (Helix-loop-helix DNA-binding)	'mloc_65953'	'15.5.30'	'RNA biosynthesis.transcriptional regulation.transcription factor (bHLH)'	'transcription factor (bHLH)'
MLOC_37666	-1.2804	5.91827e-09	MLOC_37666	'mloc_37666'	'15.5.30'	'RNA biosynthesis.transcriptional regulation.transcription factor (bHLH)'	'transcription factor (bHLH)'
MLOC_20318	-1.37492	2.57325e-14	basic helix-loop-helix (bHLH) DNA-binding superfamily protein LENGTH=362IPR011598 (Helix-loop-helix DNA-binding)	'mloc_20318'	'15.5.30'	'RNA biosynthesis.transcriptional regulation.transcription factor (bHLH)'	'transcription factor (bHLH)'
MLOC_64390	-1.42338	1.09649e-07	basic helix-loop-helix (bHLH) DNA-binding superfamily protein LENGTH=368IPR011598 (Helix-loop-helix DNA-binding)	'mloc_64390'	'15.5.30'	'RNA biosynthesis.transcriptional regulation.transcription factor (bHLH)'	'transcription factor (bHLH)'
MLOC_71611	-1.51723	9.28457e-07	BHLH transcription factorIPR011598 (Helix-loop-helix DNA-binding)	'mloc_71611'	'15.5.30'	'RNA biosynthesis.transcriptional regulation.transcription factor (bHLH)'	'transcription factor (bHLH)'
MLOC_36351	-1.7292	0.0248484	basic helix-loop-helix (bHLH) DNA-binding superfamily protein LENGTH=253IPR015660 (Achaete-scute transcription factor-related)	'mloc_36351'	'15.5.30'	'RNA biosynthesis.transcriptional regulation.transcription factor (bHLH)'	'transcription factor (bHLH)'	'25.4.2.1.6'	'Nutrient uptake.metal homeostasis.iron.regulation.bHLH-Ib-class iron/copper homeostasis regulator'	'iron/copper homeostasis regulator'	'25.4.3.1.3'	'Nutrient uptake.metal homeostasis.copper.regulation.bHLH-Ib-class iron/copper homeostasis regulator'	'bHLH-Ib iron/copper homeostasis regulator'
MLOC_68896	-1.77085	0.00132996	Basic helix-loop-helix (BHLH) family transcription factorIPR011598 (Helix-loop-helix DNA-binding)	'mloc_68896'	'15.5.30'	'RNA biosynthesis.transcriptional regulation.transcription factor (bHLH)'	'transcription factor (bHLH)'
MLOC_70258	-1.78015	4.66737e-12	Basic helix-loop-helix (BHLH) family transcription factorIPR011598 (Helix-loop-helix DNA-binding)	'mloc_70258'	'15.5.30'	'RNA biosynthesis.transcriptional regulation.transcription factor (bHLH)'	'transcription factor (bHLH)'
MLOC_44654	-1.82345	5.38999e-07	BHLH transcription factor-like proteinIPR011598 (Helix-loop-helix DNA-binding)	'mloc_44654'	'15.5.30'	'RNA biosynthesis.transcriptional regulation.transcription factor (bHLH)'	'transcription factor (bHLH)'
MLOC_38470	-1.95725	0.0229927	Myc-like anthocyanin regulatory proteinIPR011598 (Helix-loop-helix DNA-binding)	'mloc_38470'	'15.5.30'	'RNA biosynthesis.transcriptional regulation.transcription factor (bHLH)'	'transcription factor (bHLH)'
MLOC_62844	-2.11951	0.00497497	basic helix-loop-helix (bHLH) DNA-binding superfamily protein LENGTH=264IPR011598 (Helix-loop-helix DNA-binding)	'mloc_62844'	'15.5.30'	'RNA biosynthesis.transcriptional regulation.transcription factor (bHLH)'	'transcription factor (bHLH)'
MLOC_62335	-2.12454	7.25189e-07	Transcription factor BIM1, putativeIPR011598 (Helix-loop-helix DNA-binding)	'mloc_62335'	'15.5.30'	'RNA biosynthesis.transcriptional regulation.transcription factor (bHLH)'	'transcription factor (bHLH)'
MLOC_70409	-2.20737	2.30143e-05	Basic helix-loop-helix (BHLH) family transcription factorIPR011598 (Helix-loop-helix DNA-binding)	'mloc_70409'	'15.5.30'	'RNA biosynthesis.transcriptional regulation.transcription factor (bHLH)'	'transcription factor (bHLH)'
MLOC_21524	-2.63351	4.4009e-09	Basic helix-loop-helix (BHLH) family transcription factorIPR011598 (Helix-loop-helix DNA-binding)	'mloc_21524'	'15.5.30'	'RNA biosynthesis.transcriptional regulation.transcription factor (bHLH)'	'transcription factor (bHLH)'
MLOC_10595	-2.70296	1.30229e-15	basic helix-loop-helix (bHLH) DNA-binding superfamily protein LENGTH=320IPR011598 (Helix-loop-helix DNA-binding)	'mloc_10595'	'15.5.30'	'RNA biosynthesis.transcriptional regulation.transcription factor (bHLH)'	'transcription factor (bHLH)'
MLOC_44850	-4.84184	3.99702e-24	basic helix-loop-helix (bHLH) DNA-binding superfamily protein LENGTH=264IPR011598 (Helix-loop-helix DNA-binding)	'mloc_44850'	'15.5.30'	'RNA biosynthesis.transcriptional regulation.transcription factor (bHLH)'	'transcription factor (bHLH)'
MLOC_75554	-1.47338	1.35998e-14	Vascular plant one zinc finger protein	'mloc_75554'	'15.5.34'	'RNA biosynthesis.transcriptional regulation.transcription factor (VOZ)'	'transcription factor (VOZ)'
MLOC_80981	-1.0192	0.0306702	Ovate family protein 2IPR006458 (Ovate protein family, C-terminal)	'mloc_80981'	'15.5.35'	'RNA biosynthesis.transcriptional regulation.transcription factor (OFP)'	'transcription factor (OFP)'
MLOC_55596	-1.08344	0.0337066	Ovate family protein 13IPR006458 (Ovate protein family, C-terminal)	'mloc_55596'	'15.5.35'	'RNA biosynthesis.transcriptional regulation.transcription factor (OFP)'	'transcription factor (OFP)'
MLOC_17192	-1.14928	0.0148065	Ovate family proteinIPR006458 (Ovate protein family, C-terminal)	'mloc_17192'	'15.5.35'	'RNA biosynthesis.transcriptional regulation.transcription factor (OFP)'	'transcription factor (OFP)'
MLOC_69270	-1.03472	4.19279e-06	Opaque 2IPR004827 (Basic-leucine zipper domain), IPR020983 (Basic leucine-zipper, C-terminal)	'mloc_69270'	'15.5.4.1'	'RNA biosynthesis.transcriptional regulation.bZIP transcription factor superfamily.transcription factor (bZIP)'	'transcription factor (bZIP)'
MLOC_6711	-1.09922	4.19914e-05	G-box binding factor 1IPR004827 (Basic-leucine zipper domain), IPR012900 (G-box binding, MFMR)	'mloc_6711'	'15.5.4.1'	'RNA biosynthesis.transcriptional regulation.bZIP transcription factor superfamily.transcription factor (bZIP)'	'transcription factor (bZIP)'
MLOC_22013	-1.2421	1.78521e-05	BZIP transcription factor proteinIPR004827 (Basic-leucine zipper domain)	'mloc_22013'	'15.5.4.1'	'RNA biosynthesis.transcriptional regulation.bZIP transcription factor superfamily.transcription factor (bZIP)'	'transcription factor (bZIP)'	'27.11.1.2'	'Multi-process regulation.UPR (Unfolded Protein Response) signalling.IRE1-bZIP60 pathway.transcription factor (bZIP60)'	'transcription factor (bZIP60) of IRE1-bZIP60 UPR pathway'
MLOC_62430	-1.47647	0.0296203	Basic leucine-zipper 43IPR004827 (Basic-leucine zipper domain)	'mloc_62430'	'15.5.4.1'	'RNA biosynthesis.transcriptional regulation.bZIP transcription factor superfamily.transcription factor (bZIP)'	'transcription factor (bZIP)'
MLOC_53580	-1.49072	3.27264e-11	BZIP transcription factor family proteinIPR004827 (Basic-leucine zipper domain)	'mloc_53580'	'15.5.4.1'	'RNA biosynthesis.transcriptional regulation.bZIP transcription factor superfamily.transcription factor (bZIP)'	'transcription factor (bZIP)'
MLOC_34679	-1.89907	0.0202383	BZIP transcription factorIPR004827 (Basic-leucine zipper domain)	'mloc_34679'	'15.5.4.1'	'RNA biosynthesis.transcriptional regulation.bZIP transcription factor superfamily.transcription factor (bZIP)'	'transcription factor (bZIP)'
MLOC_14243	-3.7798	1.57126e-27	BZIP transcription factorIPR004827 (Basic-leucine zipper domain)	'mloc_14243'	'15.5.4.1'	'RNA biosynthesis.transcriptional regulation.bZIP transcription factor superfamily.transcription factor (bZIP)'	'transcription factor (bZIP)'
MLOC_69457	-1.46222	5.85617e-10	transcription factor-related LENGTH=232	'mloc_69457'	'15.5.4.2'	'RNA biosynthesis.transcriptional regulation.bZIP transcription factor superfamily.transcription factor (DOG)'	'transcription factor (DOG)'
MLOC_13431	-1.18219	1.8819e-07	BZIP transcription factorIPR004827 (Basic-leucine zipper domain)	'mloc_13431'	'15.5.4.4.1'	'RNA biosynthesis.transcriptional regulation.bZIP transcription factor superfamily.TGA transcription factor activity.transcription factor (TGA)'	'transcription factor (TGA)'	'26.9.3.1.2'	'External stimuli response.pathogen.defense mechanisms.systemic acquired resistance (SAR).NPR1-interactive transcription factor (TGA)'	'NPR1-interactive transcription factor (TGA)'
MLOC_64008	-1.35657	5.04847e-07	BZIP transcription factorIPR004827 (Basic-leucine zipper domain)	'mloc_64008'	'15.5.4.4.1'	'RNA biosynthesis.transcriptional regulation.bZIP transcription factor superfamily.TGA transcription factor activity.transcription factor (TGA)'	'transcription factor (TGA)'	'26.9.3.1.2'	'External stimuli response.pathogen.defense mechanisms.systemic acquired resistance (SAR).NPR1-interactive transcription factor (TGA)'	'NPR1-interactive transcription factor (TGA)'
MLOC_68986	-1.78333	0.000753621	Transcription factor, putativeIPR004827 (Basic-leucine zipper domain)	'mloc_68986'	'15.5.4.4.1'	'RNA biosynthesis.transcriptional regulation.bZIP transcription factor superfamily.TGA transcription factor activity.transcription factor (TGA)'	'transcription factor (TGA)'
MLOC_37092	-2.73736	8.3302e-09	Transcription factor, putativeIPR004827 (Basic-leucine zipper domain)	'mloc_37092'	'15.5.4.4.1'	'RNA biosynthesis.transcriptional regulation.bZIP transcription factor superfamily.TGA transcription factor activity.transcription factor (TGA)'	'transcription factor (TGA)'
MLOC_58614	-3.28107	9.36758e-14	Transcription factor, putativeIPR004827 (Basic-leucine zipper domain)	'mloc_58614'	'15.5.4.4.1'	'RNA biosynthesis.transcriptional regulation.bZIP transcription factor superfamily.TGA transcription factor activity.transcription factor (TGA)'	'transcription factor (TGA)'
MLOC_63157	-1.90756	7.19022e-14	PLATZ transcription factorIPR006734 (Protein of unknown function DUF597)	'mloc_63157'	'15.5.41'	'RNA biosynthesis.transcriptional regulation.transcription factor (PLATZ)'	'transcription factor (PLATZ)'
MLOC_69202	-2.21481	3.12759e-34	PLATZ transcription factorIPR006734 (Protein of unknown function DUF597)	'mloc_69202'	'15.5.41'	'RNA biosynthesis.transcriptional regulation.transcription factor (PLATZ)'	'transcription factor (PLATZ)'
MLOC_26846	-3.02687	0.00140991	PLATZ transcription factorIPR006734 (Protein of unknown function DUF597)	'mloc_26846'	'15.5.41'	'RNA biosynthesis.transcriptional regulation.transcription factor (PLATZ)'	'transcription factor (PLATZ)'
MLOC_59388	-2.25505	0.0168108	ZIM motif family proteinIPR010399 (Tify), IPR018467 (CO/COL/TOC1, conserved site)	'mloc_59388'	'15.5.43'	'RNA biosynthesis.transcriptional regulation.transcription factor (TIFY)'	'transcription factor (TIFY)'
MLOC_67781	-1.51026	8.97312e-08	Nuclear transcription factor Y subunit A9IPR001289 (CCAAT-binding transcription factor, subunit B)	'mloc_67781'	'15.5.49.1'	'RNA biosynthesis.transcriptional regulation.NF-Y transcription factor complex.component NF-YA'	'component NF-YA of NF-Y transcription factor complex'
MLOC_62730	-1.7541	1.12018e-25	Nuclear transcription factor Y subunit A7IPR001289 (CCAAT-binding transcription factor, subunit B)	'mloc_62730'	'15.5.49.1'	'RNA biosynthesis.transcriptional regulation.NF-Y transcription factor complex.component NF-YA'	'component NF-YA of NF-Y transcription factor complex'
MLOC_57782	-2.37525	2.29164e-07	Nuclear transcription factor Y subunit B-3IPR003957 (Transcription factor, CBFA/NFYB, DNA topoisomerase), IPR009072 (Histone-fold)	'mloc_57782'	'15.5.49.2'	'RNA biosynthesis.transcriptional regulation.NF-Y transcription factor complex.component NF-YB'	'component NF-YB of NF-Y transcription factor complex'
MLOC_56567	-1.22423	0.0237125	Transcription factor, putativeIPR015300 (DNA-binding pseudobarrel domain), IPR016177 (DNA-binding, integrase-type)	'mloc_56567'	'15.5.5.3'	'RNA biosynthesis.transcriptional regulation.B3 transcription factor superfamily.transcription factor (RAV/NGATHA)'	'transcription factor (RAV/NGATHA)'	'15.5.7.5'	'RNA biosynthesis.transcriptional regulation.AP2/ERF transcription factor superfamily.transcription factor (AP2-RAV)'	'transcription factor (AP2-RAV)'
MLOC_7940	-1.55784	1.35195e-14	Transcription factor, putativeIPR015300 (DNA-binding pseudobarrel domain), IPR016177 (DNA-binding, integrase-type)	'mloc_7940'	'15.5.5.3'	'RNA biosynthesis.transcriptional regulation.B3 transcription factor superfamily.transcription factor (RAV/NGATHA)'	'transcription factor (RAV/NGATHA)'	'15.5.7.5'	'RNA biosynthesis.transcriptional regulation.AP2/ERF transcription factor superfamily.transcription factor (AP2-RAV)'	'transcription factor (AP2-RAV)'
MLOC_38822	-2.82484	2.3856e-12	AP2 domain-containing transcription factorIPR015300 (DNA-binding pseudobarrel domain), IPR016177 (DNA-binding, integrase-type)	'mloc_38822'	'15.5.5.3'	'RNA biosynthesis.transcriptional regulation.B3 transcription factor superfamily.transcription factor (RAV/NGATHA)'	'transcription factor (RAV/NGATHA)'
MLOC_75135	-2.90517	2.58793e-16	Transcription factor, putativeIPR001471 (AP2/ERF domain), IPR003340 (B3 DNA binding domain)	'mloc_75135'	'15.5.5.3'	'RNA biosynthesis.transcriptional regulation.B3 transcription factor superfamily.transcription factor (RAV/NGATHA)'	'transcription factor (RAV/NGATHA)'	'15.5.7.5'	'RNA biosynthesis.transcriptional regulation.AP2/ERF transcription factor superfamily.transcription factor (AP2-RAV)'	'transcription factor (AP2-RAV)'
MLOC_50915	-2.79367	0.00065905	B3 domain-containing transcription factor ABI3IPR015300 (DNA-binding pseudobarrel domain)	'mloc_50915'	'15.5.5.5'	'RNA biosynthesis.transcriptional regulation.B3 transcription factor superfamily.transcription factor (LAV-ABI3)'	'transcription factor (LAV-ABI3)'
MLOC_70257	-3.15688	5.57811e-05	Pirin, putative, expressedIPR012093 (Pirin)	'mloc_70257'	'15.5.54'	'RNA biosynthesis.transcriptional regulation.transcriptional co-regulator (Pirin)'	'transcriptional co-regulator (Pirin)'
MLOC_3693	-1.33135	2.67252e-05	Nodule inception proteinIPR003656 (Zinc finger, BED-type predicted)	'mloc_3693'	'15.5.6.2'	'RNA biosynthesis.transcriptional regulation.NIN-like transcription factor superfamily.transcription factor (NLP)'	'transcription factor (NLP)'	'26.10.1.8'	'External stimuli response.symbiont.symbiosis signalling pathway.transcription factor (NIN)'	'transcription factor (NIN)'
MLOC_51688	-2.39902	1.92206e-11	Plant regulator RWP-RK family protein LENGTH=841IPR000270 (Phox/Bem1p), IPR003035 (Plant regulator RWP-RK)	'mloc_51688'	'15.5.6.2'	'RNA biosynthesis.transcriptional regulation.NIN-like transcription factor superfamily.transcription factor (NLP)'	'transcription factor (NLP)'
MLOC_73358	-1.33688	1.65806e-06	Ethylene-responsive transcription factor 4IPR016177 (DNA-binding, integrase-type)	'mloc_73358'	'15.5.7.1'	'RNA biosynthesis.transcriptional regulation.AP2/ERF transcription factor superfamily.transcription factor (ERF)'	'transcription factor (ERF)'
MLOC_80197	-2.77022	4.93188e-07	Ethylene-responsive transcription factor 1B, putativeIPR016177 (DNA-binding, integrase-type)	'mloc_80197'	'15.5.7.1'	'RNA biosynthesis.transcriptional regulation.AP2/ERF transcription factor superfamily.transcription factor (ERF)'	'transcription factor (ERF)'
MLOC_10878	-3.9727	3.46545e-31	Ethylene-responsive transcription factorIPR016177 (DNA-binding, integrase-type)	'mloc_10878'	'15.5.7.1'	'RNA biosynthesis.transcriptional regulation.AP2/ERF transcription factor superfamily.transcription factor (ERF)'	'transcription factor (ERF)'
MLOC_81350	-1.35466	2.26517e-10	Ethylene-responsive transcription factorIPR016177 (DNA-binding, integrase-type)	'mloc_81350'	'15.5.7.2'	'RNA biosynthesis.transcriptional regulation.AP2/ERF transcription factor superfamily.transcription factor (DREB)'	'transcription factor (DREB)'
MLOC_8220	-1.37805	7.49468e-06	Ethylene-responsive transcription factorIPR016177 (DNA-binding, integrase-type)	'mloc_8220'	'15.5.7.2'	'RNA biosynthesis.transcriptional regulation.AP2/ERF transcription factor superfamily.transcription factor (DREB)'	'transcription factor (DREB)'
MLOC_23044	-1.73677	0.00059956	Ethylene-responsive transcription factor 1IPR016177 (DNA-binding, integrase-type)	'mloc_23044'	'15.5.7.2'	'RNA biosynthesis.transcriptional regulation.AP2/ERF transcription factor superfamily.transcription factor (DREB)'	'transcription factor (DREB)'
MLOC_76250	-1.79941	5.89702e-06	MLOC_76250	'mloc_76250'	'15.5.7.2'	'RNA biosynthesis.transcriptional regulation.AP2/ERF transcription factor superfamily.transcription factor (DREB)'	'transcription factor (DREB)'
MLOC_63834	-2.49676	0.00207283	Ethylene-responsive transcription factorIPR016177 (DNA-binding, integrase-type)	'mloc_63834'	'15.5.7.2'	'RNA biosynthesis.transcriptional regulation.AP2/ERF transcription factor superfamily.transcription factor (DREB)'	'transcription factor (DREB)'
MLOC_77763	-1.1624	2.44631e-06	AP2-like ethylene-responsive transcription factorIPR016177 (DNA-binding, integrase-type)	'mloc_77763'	'15.5.7.3'	'RNA biosynthesis.transcriptional regulation.AP2/ERF transcription factor superfamily.transcription factor (AP2)'	'transcription factor (AP2)'
MLOC_75096	-1.0238	0.0396019	AT hook motif DNA-binding family protein LENGTH=411IPR005175 (Domain of unknown function DUF296)	'mloc_75096'	'15.5.8.1'	'RNA biosynthesis.transcriptional regulation.AHL transcription factor superfamily.clade-A transcription factor (AHL)'	'AHL clade-A transcription factor'
MLOC_6125	-1.0182	1.79681e-05	Arginine/serine-rich splicing factor, putativeIPR012677 (Nucleotide-binding, alpha-beta plait)	'mloc_6125'	'16.2.6.1'	'RNA processing.pre-mRNA splicing.spliceosome-associated non-snRNP factor activities.splicing factor (SR30/34)'	'RNA splicing factor (SR30/34)'
MLOC_10168	-2.2665	0.00173063	ATP-dependent RNA helicase, putativeIPR001650 (Helicase, C-terminal), IPR007502 (Helicase-associated domain), IPR011709 (Domain of unknown function DUF1605), IPR014001 (Helicase, superfamily 1/2, ATP-binding domain)	'mloc_10168'	'16.2.7.1.5'	'RNA processing.pre-mRNA splicing.spliceosome assembly and disassembly.RNA helicase activities.RNA helicase (Prp2)'	'RNA helicase (Prp2)'
MLOC_76584	-1.44598	5.10972e-08	Ribonuclease 1IPR001568 (Ribonuclease T2)	'mloc_76584'	'16.5.11.1'	'RNA processing.RNA modification.tRNA-derived fragment biogenesis.T2-type RNase (RNS)'	'T2-type RNase (RNS)'
MLOC_17065	-1.83928	0.000200022	Cold shock proteinIPR012156 (Cold shock, CspA), IPR016027 (Nucleic acid-binding, OB-fold-like)	'mloc_17065'	'16.7.1'	'RNA processing.RNA chaperone activities.RNA chaperone (CSP)'	'RNA chaperone (CSP)'	'26.4.3.2'	'External stimuli response.temperature.cold response.cold-responsive mRNA chaperone (CSD)'	'cold-responsive mRNA chaperone (CSD)'
MLOC_31860	-1.18533	0.0235938	Zinc finger CCCH domain-containing proteinIPR000571 (Zinc finger, CCCH-type)	'mloc_31860'	'16.8.2'	'RNA processing.mRNA sequestration.mRNA-binding regulatory factor (TZF)'	'mRNA-binding regulatory factor (TZF)'
MLOC_63525	-1.89506	9.31718e-10	Zinc finger CCCH domain-containing proteinIPR000571 (Zinc finger, CCCH-type)	'mloc_63525'	'16.8.2'	'RNA processing.mRNA sequestration.mRNA-binding regulatory factor (TZF)'	'mRNA-binding regulatory factor (TZF)'
MLOC_64457	-1.6717	0.00199712	DNA repair and recombination protein RAD54-like proteinIPR000330 (SNF2-related), IPR001650 (Helicase, C-terminal)	'mloc_64457'	'16.9.1.2'	'RNA processing.mRNA silencing.transacting siRNA pathway.regulatory protein (CLSY3/4)'	'RDR2-polymerase regulator protein CLSY3/4'
MLOC_61089	-1.5138	0.00547468	Polynucleotide 5'-hydroxyl-kinase GRC3IPR010655 (Pre-mRNA cleavage complex II Clp1)	'mloc_61089'	'17.1.1.9.2'	'Protein biosynthesis.ribosome biogenesis.rRNA biosynthesis.ITS2 rRNA removal.polynucleotide kinase (GRC3)'	'polynucleotide kinase involved in ITS2 rRNA removal (GRC3)'
MLOC_71150	-2.88375	6.22237e-06	60S acidic ribosomal protein family LENGTH=115IPR001813 (Ribosomal protein 60S)	'mloc_71150'	'17.1.2.1.47'	'Protein biosynthesis.ribosome biogenesis.large ribosomal subunit (LSU).LSU proteome.component RPP2'	'component RPP2 of LSU proteome component'
MLOC_64337	-1.53459	1.84781e-18	Lysine--tRNA ligaseIPR016027 (Nucleic acid-binding, OB-fold-like), IPR018150 (Aminoacyl-tRNA synthetase, class II (D/K/N)-like)	'mloc_64337'	'17.2.13'	'Protein biosynthesis.aminoacyl-tRNA synthetase activities.lysine-tRNA ligase'	'lysine-tRNA ligase'
MLOC_64220	-2.15132	1.50221e-06	RNA-binding protein 8AIPR008111 (RNA-binding motif protein 8), IPR012677 (Nucleotide-binding, alpha-beta plait)	'mloc_64220'	'17.3.1.1.3'	'Protein biosynthesis.mRNA quality control.Exon Junction complex (EJC).core components.component Y14'	'component Y14 of RNA quality control Exon Junction complex'
MLOC_45047	-1.31966	0.0426993	Eukaryotic peptide chain release factor subunit 1-1IPR004403 (Peptide chain release factor eRF1/aRF1)	'mloc_45047'	'17.3.2.1.1'	'Protein biosynthesis.mRNA quality control.NMD Nonsense-Mediated Decay.eRF1-eRF3 aberrant mRNA detection complex.component eRF1'	'eRF1 peptide release factor'
MLOC_12664	-1.89457	2.3454e-09	Eukaryotic peptide chain release factor subunit 1-1IPR004403 (Peptide chain release factor eRF1/aRF1)	'mloc_12664'	'17.3.2.1.1'	'Protein biosynthesis.mRNA quality control.NMD Nonsense-Mediated Decay.eRF1-eRF3 aberrant mRNA detection complex.component eRF1'	'eRF1 peptide release factor'
MLOC_11980	-4.14025	6.41711e-12	Protein translation factor SUI1IPR005874 (Eukaryotic translation initiation factor SUI1)	'mloc_11980'	'17.4.1.1.1'	'Protein biosynthesis.translation initiation.Pre-Initiation Complex (PIC) module.eIF1 PIC assembly factor activity.assembly factor (eIF1)'	'assembly factor (eIF1) of eIF1'
MLOC_59709	-2.43194	0.00820161	Eukaryotic translation initiation factor 3 subunit, putativeIPR000717 (Proteasome component (PCI) domain)	'mloc_59709'	'17.4.1.3.1'	'Protein biosynthesis.translation initiation.Pre-Initiation Complex (PIC) module.eIF3 mRNA-to-PIC binding complex.component eIF3a'	'component eIF3a of eIF3 mRNA-to-PIC binding complex'
MLOC_53541	-1.89767	0.00230084	Eukaryotic translation initiation factor 4 gamma, 1IPR003891 (Initiation factor eIF-4 gamma, MA3), IPR016024 (Armadillo-type fold)	'mloc_53541'	'17.4.2.3.2'	'Protein biosynthesis.translation initiation.mRNA loading.eIF4F mRNA unwinding complex.component eIF4G'	'component eIF4G of eIF4F mRNA unwinding complex'
MLOC_38898	-1.519	0.0412433	Polyadenylate-binding protein, putativeIPR002004 (Polyadenylate-binding protein/Hyperplastic disc protein), IPR012677 (Nucleotide-binding, alpha-beta plait)	'mloc_38898'	'17.4.2.5'	'Protein biosynthesis.translation initiation.mRNA loading.mRNA poly-A-tail binding factor (PABP)'	'mRNA poly-A-tail binding factor (PABP)'
MLOC_58694	-1.88068	1.27138e-14	unknown protein FUNCTIONS IN: molecular_function unknown INVOLVED IN: biological_process unknown LOCATED IN: plasma membrane EXPRESSED IN: cultured cell BEST Arabidopsis thaliana protein match is: unknown protein . LENGTH=246	'mloc_58694'	'17.5.2.2.3'	'Protein biosynthesis.translation elongation.eEF2 mRNA-translocation factor activity.regulatory eEF2 diphthamide-modification.diphthamide biosynthesis chaperone (DPH3)'	'diphthamide biosynthesis chaperone (DPH3)'
MLOC_26106	-1.34176	0.00841689	sn-glycerol-3-phosphate import ATP-binding protein UgpCIPR013283 (ABC transporter, ABCE)	'mloc_26106'	'17.6.1'	'Protein biosynthesis.translation termination.ribosome recycling factor (RLI/ABCE)'	'ribosome recycling factor (RLI/ABCE)'
MLOC_52335	-1.69377	0.000255322	Undecaprenyl pyrophosphate synthaseIPR001441 (Di-trans-poly-cis-decaprenylcistransferase-like)	'mloc_52335'	'18.1.1.1.2'	'Protein modification.glycosylation.N-linked glycosylation.dolichol-phosphate biosynthesis.dehydro-dolichyl diphosphate synthase (DPS)'	'dehydro-dolichyl diphosphate synthase (DPS)'
MLOC_74883	-1.91121	7.77855e-05	UDP-glycosyltransferase-like proteinIPR002213 (UDP-glucuronosyl/UDP-glucosyltransferase)	'mloc_74883'	'18.1.3.1'	'Protein modification.glycosylation.C-linked glycosylation.C-glucosyltransferase (CGT)'	'C-glucosyltransferase (CGT)'
MLOC_36763	-1.13256	1.06267e-12	Signal peptide peptidase-like 2IPR003137 (Protease-associated domain, PA), IPR007369 (Peptidase A22B, signal peptide peptidase)	'mloc_36763'	'18.11.1.4'	'Protein modification.targeting peptide maturation.endomembrane system.signal peptidase (SPP)'	'signal peptidase (SPP)'
MLOC_68196	-1.04887	9.43086e-10	PresenilinIPR001108 (Peptidase A22A, presenilin)	'mloc_68196'	'18.11.1.5.1'	'Protein modification.targeting peptide maturation.endomembrane system.gamma secretase complex.catalytic component PS'	'catalytic component PS of gamma secretase complex'
MLOC_53144	-1.1132	3.31545e-09	Signal peptidase I, putativeIPR000223 (Peptidase S26A, signal peptidase I), IPR015927 (Peptidase S24/S26A/S26B/S26C)	'mloc_53144'	'18.11.3.4'	'Protein modification.targeting peptide maturation.plastid.plastidic signal peptidase (PLSP/TPP)'	'plastidic signal peptidase (PLSP/TPP)'
MLOC_38452	-1.35047	0.000461858	Endoplasmic oxidoreductin 1, putative, expressedIPR007266 (Endoplasmic reticulum oxidoreductin 1)	'mloc_38452'	'18.12.1.1'	'Protein modification.cysteine disulfide formation.endoplasmic reticulum.thiol-disulfide oxidoreductase (ERO)'	'thiol-disulfide oxidoreductase (ERO)'
MLOC_72414	-2.22779	0.00891378	GPI transamidase component Gpi16, putativeIPR007245 (Gpi16 subunit, GPI transamidase component)	'mloc_72414'	'18.3.4.2.3'	'Protein modification.lipidation.glycophosphatidylinositol (GPI) anchor addition.GPI transamidase complex.component PIG-T'	'component PIG-T of GPI transamidase complex'
MLOC_80454	-1.50016	1.96823e-06	Receptor kinaseIPR001611 (Leucine-rich repeat), IPR011009 (Protein kinase-like domain), IPR013210 (Leucine-rich repeat-containing N-terminal, type 2)	'mloc_80454'	'18.4.1.10.2'	'Protein modification.phosphorylation.TKL protein kinase superfamily.LRR-X protein kinase families.protein kinase (LRR-Xb)'	'protein kinase (LRR-Xb)'
MLOC_56064	-1.70423	3.25354e-08	Receptor kinaseIPR001611 (Leucine-rich repeat), IPR011009 (Protein kinase-like domain), IPR013210 (Leucine-rich repeat-containing N-terminal, type 2), IPR013320 (Concanavalin A-like lectin/glucanase, subgroup)	'mloc_56064'	'18.4.1.10.2'	'Protein modification.phosphorylation.TKL protein kinase superfamily.LRR-X protein kinase families.protein kinase (LRR-Xb)'	'protein kinase (LRR-Xb)'	'26.9.1.3.1'	'External stimuli response.pathogen.pattern-triggered immunity (PTI) network.nematode elicitor response.receptor protein kinase (NILR)'	'receptor protein kinase (NILR)'
MLOC_6291	-1.84986	0.00154903	Receptor kinaseIPR001611 (Leucine-rich repeat), IPR011009 (Protein kinase-like domain), IPR013210 (Leucine-rich repeat-containing N-terminal, type 2)	'mloc_6291'	'18.4.1.10.2'	'Protein modification.phosphorylation.TKL protein kinase superfamily.LRR-X protein kinase families.protein kinase (LRR-Xb)'	'protein kinase (LRR-Xb)'
MLOC_64811	-2.17532	0.00460965	Receptor kinaseIPR001611 (Leucine-rich repeat), IPR011009 (Protein kinase-like domain), IPR013210 (Leucine-rich repeat-containing N-terminal, type 2)	'mloc_64811'	'18.4.1.10.2'	'Protein modification.phosphorylation.TKL protein kinase superfamily.LRR-X protein kinase families.protein kinase (LRR-Xb)'	'protein kinase (LRR-Xb)'
MLOC_60385	-1.1538	0.000371572	Leucine-rich receptor-like protein kinase family protein LENGTH=1101IPR001611 (Leucine-rich repeat), IPR011009 (Protein kinase-like domain)	'mloc_60385'	'18.4.1.10.3'	'Protein modification.phosphorylation.TKL protein kinase superfamily.LRR-X protein kinase families.protein kinase (LRR-Xc)'	'protein kinase (LRR-Xc)'
MLOC_55950	-1.0188	4.47575e-07	Receptor kinaseIPR001611 (Leucine-rich repeat), IPR011009 (Protein kinase-like domain), IPR013210 (Leucine-rich repeat-containing N-terminal, type 2)	'mloc_55950'	'18.4.1.11'	'Protein modification.phosphorylation.TKL protein kinase superfamily.protein kinase (LRR-XI)'	'protein kinase (LRR-XI)'
MLOC_66232	-1.1603	0.0448808	Receptor protein kinase-like proteinIPR001611 (Leucine-rich repeat), IPR011009 (Protein kinase-like domain), IPR013210 (Leucine-rich repeat-containing N-terminal, type 2)	'mloc_66232'	'18.4.1.11'	'Protein modification.phosphorylation.TKL protein kinase superfamily.protein kinase (LRR-XI)'	'protein kinase (LRR-XI)'
MLOC_78131	-1.36926	0.00513378	Leucine-rich receptor-like protein kinase family protein LENGTH=1101IPR001611 (Leucine-rich repeat), IPR011009 (Protein kinase-like domain), IPR013210 (Leucine-rich repeat-containing N-terminal, type 2), IPR013320 (Concanavalin A-like lectin/glucanase, subgroup)	'mloc_78131'	'18.4.1.12'	'Protein modification.phosphorylation.TKL protein kinase superfamily.protein kinase (LRR-XII)'	'protein kinase (LRR-XII)'
MLOC_73710	-1.51172	0.00236955	Receptor-like protein kinaseIPR001611 (Leucine-rich repeat), IPR011009 (Protein kinase-like domain), IPR013320 (Concanavalin A-like lectin/glucanase, subgroup)	'mloc_73710'	'18.4.1.12'	'Protein modification.phosphorylation.TKL protein kinase superfamily.protein kinase (LRR-XII)'	'protein kinase (LRR-XII)'
MLOC_13047	-1.75083	0.000168293	Leucine-rich receptor-like protein kinase family protein LENGTH=1173IPR001611 (Leucine-rich repeat), IPR011009 (Protein kinase-like domain), IPR013210 (Leucine-rich repeat-containing N-terminal, type 2)	'mloc_13047'	'18.4.1.12'	'Protein modification.phosphorylation.TKL protein kinase superfamily.protein kinase (LRR-XII)'	'protein kinase (LRR-XII)'
MLOC_4527	-2.03797	0.0028015	Receptor protein kinase-like proteinIPR001611 (Leucine-rich repeat), IPR011009 (Protein kinase-like domain), IPR013210 (Leucine-rich repeat-containing N-terminal, type 2), IPR013320 (Concanavalin A-like lectin/glucanase, subgroup)	'mloc_4527'	'18.4.1.12'	'Protein modification.phosphorylation.TKL protein kinase superfamily.protein kinase (LRR-XII)'	'protein kinase (LRR-XII)'
MLOC_75333	-2.05456	0.00117458	Receptor-kinase, putativeIPR001611 (Leucine-rich repeat), IPR011009 (Protein kinase-like domain), IPR013210 (Leucine-rich repeat-containing N-terminal, type 2), IPR013320 (Concanavalin A-like lectin/glucanase, subgroup)	'mloc_75333'	'18.4.1.12'	'Protein modification.phosphorylation.TKL protein kinase superfamily.protein kinase (LRR-XII)'	'protein kinase (LRR-XII)'
MLOC_14999	-2.56289	2.60832e-08	Leucine-rich receptor-like protein kinase family protein LENGTH=1173IPR001611 (Leucine-rich repeat), IPR011009 (Protein kinase-like domain), IPR013210 (Leucine-rich repeat-containing N-terminal, type 2)	'mloc_14999'	'18.4.1.12'	'Protein modification.phosphorylation.TKL protein kinase superfamily.protein kinase (LRR-XII)'	'protein kinase (LRR-XII)'
MLOC_73066	-2.56869	6.62464e-05	Receptor kinase 2IPR001611 (Leucine-rich repeat), IPR011009 (Protein kinase-like domain)	'mloc_73066'	'18.4.1.12'	'Protein modification.phosphorylation.TKL protein kinase superfamily.protein kinase (LRR-XII)'	'protein kinase (LRR-XII)'
MLOC_44272	-2.58331	3.16601e-08	Receptor kinase-like proteinIPR001611 (Leucine-rich repeat), IPR011009 (Protein kinase-like domain), IPR013210 (Leucine-rich repeat-containing N-terminal, type 2), IPR013320 (Concanavalin A-like lectin/glucanase, subgroup)	'mloc_44272'	'18.4.1.12'	'Protein modification.phosphorylation.TKL protein kinase superfamily.protein kinase (LRR-XII)'	'protein kinase (LRR-XII)'
MLOC_5295	-3.75129	5.60829e-12	Leucine-rich receptor-like protein kinase family protein LENGTH=1101IPR001611 (Leucine-rich repeat), IPR013210 (Leucine-rich repeat-containing N-terminal, type 2)	'mloc_5295'	'18.4.1.12'	'Protein modification.phosphorylation.TKL protein kinase superfamily.protein kinase (LRR-XII)'	'protein kinase (LRR-XII)'
MLOC_63065	-1.29128	1.90658e-11	Receptor kinaseIPR001611 (Leucine-rich repeat), IPR011009 (Protein kinase-like domain)	'mloc_63065'	'18.4.1.14'	'Protein modification.phosphorylation.TKL protein kinase superfamily.protein kinase (LRR-XIV)'	'protein kinase (LRR-XIV)'
MLOC_69222	-2.14329	0.00609467	Receptor-like protein kinaseIPR001611 (Leucine-rich repeat), IPR011009 (Protein kinase-like domain), IPR013210 (Leucine-rich repeat-containing N-terminal, type 2)	'mloc_69222'	'18.4.1.15'	'Protein modification.phosphorylation.TKL protein kinase superfamily.protein kinase (LRR-XV)'	'protein kinase (LRR-XV)'
MLOC_68306	-2.35073	2.22573e-29	Receptor-like protein kinaseIPR001611 (Leucine-rich repeat), IPR011009 (Protein kinase-like domain), IPR013210 (Leucine-rich repeat-containing N-terminal, type 2), IPR013320 (Concanavalin A-like lectin/glucanase, subgroup)	'mloc_68306'	'18.4.1.15'	'Protein modification.phosphorylation.TKL protein kinase superfamily.protein kinase (LRR-XV)'	'protein kinase (LRR-XV)'
MLOC_53316	-2.44084	2.04418e-20	Receptor-like protein kinaseIPR001611 (Leucine-rich repeat), IPR011009 (Protein kinase-like domain), IPR013210 (Leucine-rich repeat-containing N-terminal, type 2)	'mloc_53316'	'18.4.1.15'	'Protein modification.phosphorylation.TKL protein kinase superfamily.protein kinase (LRR-XV)'	'protein kinase (LRR-XV)'
MLOC_73475	-1.11256	4.47624e-05	Receptor protein kinase, putativeIPR011009 (Protein kinase-like domain)	'mloc_73475'	'18.4.1.17'	'Protein modification.phosphorylation.TKL protein kinase superfamily.protein kinase (DUF26)'	'protein kinase (DUF26)'
MLOC_61816	-1.27683	1.65699e-05	Receptor-like protein kinase, putative,expressedIPR002902 (Gnk2-homologous domain), IPR011009 (Protein kinase-like domain)	'mloc_61816'	'18.4.1.17'	'Protein modification.phosphorylation.TKL protein kinase superfamily.protein kinase (DUF26)'	'protein kinase (DUF26)'
MLOC_11749	-1.60163	1.07419e-07	Receptor-like protein kinase, putative,expressedIPR002902 (Gnk2-homologous domain), IPR011009 (Protein kinase-like domain)	'mloc_11749'	'18.4.1.17'	'Protein modification.phosphorylation.TKL protein kinase superfamily.protein kinase (DUF26)'	'protein kinase (DUF26)'
MLOC_64190	-2.24556	0.000896252	Receptor protein kinase, putativeIPR002902 (Gnk2-homologous domain), IPR011009 (Protein kinase-like domain)	'mloc_64190'	'18.4.1.17'	'Protein modification.phosphorylation.TKL protein kinase superfamily.protein kinase (DUF26)'	'protein kinase (DUF26)'
MLOC_75743	-2.26921	1.397e-22	MLOC_75743	'mloc_75743'	'18.4.1.17'	'Protein modification.phosphorylation.TKL protein kinase superfamily.protein kinase (DUF26)'	'protein kinase (DUF26)'
MLOC_73463	-2.34689	2.06341e-15	Protein kinaseIPR002902 (Gnk2-homologous domain), IPR011009 (Protein kinase-like domain)	'mloc_73463'	'18.4.1.17'	'Protein modification.phosphorylation.TKL protein kinase superfamily.protein kinase (DUF26)'	'protein kinase (DUF26)'
MLOC_38461	-2.37893	1.76638e-05	Protein kinaseIPR002902 (Gnk2-homologous domain), IPR011009 (Protein kinase-like domain)	'mloc_38461'	'18.4.1.17'	'Protein modification.phosphorylation.TKL protein kinase superfamily.protein kinase (DUF26)'	'protein kinase (DUF26)'
MLOC_74060	-2.42786	1.01135e-18	Kinase, putativeIPR002902 (Gnk2-homologous domain), IPR011009 (Protein kinase-like domain), IPR013320 (Concanavalin A-like lectin/glucanase, subgroup)	'mloc_74060'	'18.4.1.17'	'Protein modification.phosphorylation.TKL protein kinase superfamily.protein kinase (DUF26)'	'protein kinase (DUF26)'
MLOC_59245	-2.602	5.73212e-23	Protein kinaseIPR002902 (Gnk2-homologous domain), IPR011009 (Protein kinase-like domain)	'mloc_59245'	'18.4.1.17'	'Protein modification.phosphorylation.TKL protein kinase superfamily.protein kinase (DUF26)'	'protein kinase (DUF26)'
MLOC_39510	-3.11275	3.26941e-08	Protein kinaseIPR002902 (Gnk2-homologous domain), IPR011009 (Protein kinase-like domain)	'mloc_39510'	'18.4.1.17'	'Protein modification.phosphorylation.TKL protein kinase superfamily.protein kinase (DUF26)'	'protein kinase (DUF26)'
MLOC_53068	-1.14247	0.00107112	Protein kinaseIPR011009 (Protein kinase-like domain)	'mloc_53068'	'18.4.1.18'	'Protein modification.phosphorylation.TKL protein kinase superfamily.protein kinase (Extensin)'	'protein kinase (Extensin)'
MLOC_5877	-1.09583	0.0307454	Kinase, putativeIPR008985 (Concanavalin A-like lectin/glucanase), IPR011009 (Protein kinase-like domain)	'mloc_5877'	'18.4.1.19'	'Protein modification.phosphorylation.TKL protein kinase superfamily.protein kinase (L-lectin)'	'protein kinase (L-lectin)'
MLOC_57881	-1.20874	3.37854e-07	Kinase, putativeIPR008985 (Concanavalin A-like lectin/glucanase), IPR011009 (Protein kinase-like domain)	'mloc_57881'	'18.4.1.19'	'Protein modification.phosphorylation.TKL protein kinase superfamily.protein kinase (L-lectin)'	'protein kinase (L-lectin)'
MLOC_66630	-1.28965	1.65806e-06	Kinase, putativeIPR008985 (Concanavalin A-like lectin/glucanase), IPR011009 (Protein kinase-like domain)	'mloc_66630'	'18.4.1.19'	'Protein modification.phosphorylation.TKL protein kinase superfamily.protein kinase (L-lectin)'	'protein kinase (L-lectin)'
MLOC_5365	-1.4092	0.0120592	Kinase, putativeIPR008985 (Concanavalin A-like lectin/glucanase), IPR011009 (Protein kinase-like domain)	'mloc_5365'	'18.4.1.19'	'Protein modification.phosphorylation.TKL protein kinase superfamily.protein kinase (L-lectin)'	'protein kinase (L-lectin)'
MLOC_15183	-1.59981	7.66289e-05	Kinase, putativeIPR008985 (Concanavalin A-like lectin/glucanase), IPR011009 (Protein kinase-like domain)	'mloc_15183'	'18.4.1.19'	'Protein modification.phosphorylation.TKL protein kinase superfamily.protein kinase (L-lectin)'	'protein kinase (L-lectin)'
MLOC_4492	-1.65894	0.000515228	Kinase, putativeIPR008985 (Concanavalin A-like lectin/glucanase), IPR011009 (Protein kinase-like domain)	'mloc_4492'	'18.4.1.19'	'Protein modification.phosphorylation.TKL protein kinase superfamily.protein kinase (L-lectin)'	'protein kinase (L-lectin)'
MLOC_36562	-1.7541	3.27133e-09	Kinase, putativeIPR008985 (Concanavalin A-like lectin/glucanase), IPR011009 (Protein kinase-like domain)	'mloc_36562'	'18.4.1.19'	'Protein modification.phosphorylation.TKL protein kinase superfamily.protein kinase (L-lectin)'	'protein kinase (L-lectin)'
MLOC_63818	-1.80751	2.03356e-06	Kinase, putativeIPR008985 (Concanavalin A-like lectin/glucanase), IPR011009 (Protein kinase-like domain)	'mloc_63818'	'18.4.1.19'	'Protein modification.phosphorylation.TKL protein kinase superfamily.protein kinase (L-lectin)'	'protein kinase (L-lectin)'
MLOC_66280	-1.81985	9.44092e-08	Kinase, putativeIPR008985 (Concanavalin A-like lectin/glucanase), IPR011009 (Protein kinase-like domain)	'mloc_66280'	'18.4.1.19'	'Protein modification.phosphorylation.TKL protein kinase superfamily.protein kinase (L-lectin)'	'protein kinase (L-lectin)'
MLOC_36565	-2.00039	1.92392e-06	Kinase, putativeIPR008985 (Concanavalin A-like lectin/glucanase), IPR011009 (Protein kinase-like domain)	'mloc_36565'	'18.4.1.19'	'Protein modification.phosphorylation.TKL protein kinase superfamily.protein kinase (L-lectin)'	'protein kinase (L-lectin)'
MLOC_37576	-2.04553	1.62035e-13	Kinase, putativeIPR008985 (Concanavalin A-like lectin/glucanase), IPR011009 (Protein kinase-like domain)	'mloc_37576'	'18.4.1.19'	'Protein modification.phosphorylation.TKL protein kinase superfamily.protein kinase (L-lectin)'	'protein kinase (L-lectin)'
MLOC_45713	-2.15276	0.00141772	Lectin protein kinase, putative, expressedIPR008985 (Concanavalin A-like lectin/glucanase)	'mloc_45713'	'18.4.1.19'	'Protein modification.phosphorylation.TKL protein kinase superfamily.protein kinase (L-lectin)'	'protein kinase (L-lectin)'
MLOC_54049	-2.21225	1.18001e-06	Receptor-like kinaseIPR008985 (Concanavalin A-like lectin/glucanase), IPR011009 (Protein kinase-like domain)	'mloc_54049'	'18.4.1.19'	'Protein modification.phosphorylation.TKL protein kinase superfamily.protein kinase (L-lectin)'	'protein kinase (L-lectin)'
MLOC_58954	-2.26357	5.92999e-08	Kinase, putativeIPR008985 (Concanavalin A-like lectin/glucanase), IPR011009 (Protein kinase-like domain)	'mloc_58954'	'18.4.1.19'	'Protein modification.phosphorylation.TKL protein kinase superfamily.protein kinase (L-lectin)'	'protein kinase (L-lectin)'
MLOC_5810	-2.31305	0.000168894	Kinase, putativeIPR008985 (Concanavalin A-like lectin/glucanase), IPR011009 (Protein kinase-like domain)	'mloc_5810'	'18.4.1.19'	'Protein modification.phosphorylation.TKL protein kinase superfamily.protein kinase (L-lectin)'	'protein kinase (L-lectin)'
MLOC_77880	-2.40361	0.0134602	Kinase, putativeIPR008985 (Concanavalin A-like lectin/glucanase), IPR011009 (Protein kinase-like domain)	'mloc_77880'	'18.4.1.19'	'Protein modification.phosphorylation.TKL protein kinase superfamily.protein kinase (L-lectin)'	'protein kinase (L-lectin)'
MLOC_65622	-2.43777	9.01612e-05	Kinase, putativeIPR008985 (Concanavalin A-like lectin/glucanase), IPR011009 (Protein kinase-like domain)	'mloc_65622'	'18.4.1.19'	'Protein modification.phosphorylation.TKL protein kinase superfamily.protein kinase (L-lectin)'	'protein kinase (L-lectin)'
MLOC_37348	-2.44448	2.54343e-10	Kinase, putativeIPR008985 (Concanavalin A-like lectin/glucanase), IPR011009 (Protein kinase-like domain)	'mloc_37348'	'18.4.1.19'	'Protein modification.phosphorylation.TKL protein kinase superfamily.protein kinase (L-lectin)'	'protein kinase (L-lectin)'
MLOC_68841	-2.61172	1.15147e-12	Kinase, putativeIPR008985 (Concanavalin A-like lectin/glucanase), IPR011009 (Protein kinase-like domain)	'mloc_68841'	'18.4.1.19'	'Protein modification.phosphorylation.TKL protein kinase superfamily.protein kinase (L-lectin)'	'protein kinase (L-lectin)'
MLOC_39533	-2.74924	4.43717e-17	Kinase, putativeIPR008985 (Concanavalin A-like lectin/glucanase), IPR011009 (Protein kinase-like domain)	'mloc_39533'	'18.4.1.19'	'Protein modification.phosphorylation.TKL protein kinase superfamily.protein kinase (L-lectin)'	'protein kinase (L-lectin)'
MLOC_59341	-2.83537	7.4033e-06	Kinase, putativeIPR008985 (Concanavalin A-like lectin/glucanase), IPR011009 (Protein kinase-like domain)	'mloc_59341'	'18.4.1.19'	'Protein modification.phosphorylation.TKL protein kinase superfamily.protein kinase (L-lectin)'	'protein kinase (L-lectin)'
MLOC_80756	-3.0487	1.15325e-07	Kinase, putativeIPR008985 (Concanavalin A-like lectin/glucanase), IPR011009 (Protein kinase-like domain)	'mloc_80756'	'18.4.1.19'	'Protein modification.phosphorylation.TKL protein kinase superfamily.protein kinase (L-lectin)'	'protein kinase (L-lectin)'
MLOC_11202	-3.3833	1.75505e-09	Kinase, putativeIPR008985 (Concanavalin A-like lectin/glucanase), IPR011009 (Protein kinase-like domain)	'mloc_11202'	'18.4.1.19'	'Protein modification.phosphorylation.TKL protein kinase superfamily.protein kinase (L-lectin)'	'protein kinase (L-lectin)'
MLOC_56180	-3.49013	2.83481e-12	Kinase, putativeIPR008985 (Concanavalin A-like lectin/glucanase), IPR011009 (Protein kinase-like domain)	'mloc_56180'	'18.4.1.19'	'Protein modification.phosphorylation.TKL protein kinase superfamily.protein kinase (L-lectin)'	'protein kinase (L-lectin)'
MLOC_38262	-4.20811	7.28052e-14	Kinase, putativeIPR008985 (Concanavalin A-like lectin/glucanase), IPR011009 (Protein kinase-like domain)	'mloc_38262'	'18.4.1.19'	'Protein modification.phosphorylation.TKL protein kinase superfamily.protein kinase (L-lectin)'	'protein kinase (L-lectin)'
MLOC_69326	-1.31876	7.24274e-15	Protein kinase superfamily protein LENGTH=654IPR011009 (Protein kinase-like domain), IPR013320 (Concanavalin A-like lectin/glucanase, subgroup)	'mloc_69326'	'18.4.1.20'	'Protein modification.phosphorylation.TKL protein kinase superfamily.protein kinase (LRK10-1-like)'	'protein kinase (LRK10-1-like)'
MLOC_11576	-1.65202	4.25988e-15	Protein kinase superfamily protein LENGTH=654IPR011009 (Protein kinase-like domain), IPR013320 (Concanavalin A-like lectin/glucanase, subgroup)	'mloc_11576'	'18.4.1.20'	'Protein modification.phosphorylation.TKL protein kinase superfamily.protein kinase (LRK10-1-like)'	'protein kinase (LRK10-1-like)'
MLOC_77044	-2.13086	3.99434e-08	Protein kinase superfamily protein LENGTH=654IPR011009 (Protein kinase-like domain), IPR013320 (Concanavalin A-like lectin/glucanase, subgroup)	'mloc_77044'	'18.4.1.20'	'Protein modification.phosphorylation.TKL protein kinase superfamily.protein kinase (LRK10-1-like)'	'protein kinase (LRK10-1-like)'
MLOC_55487	-2.41447	2.87148e-12	Protein kinase superfamily protein LENGTH=654IPR011009 (Protein kinase-like domain)	'mloc_55487'	'18.4.1.20'	'Protein modification.phosphorylation.TKL protein kinase superfamily.protein kinase (LRK10-1-like)'	'protein kinase (LRK10-1-like)'
MLOC_74338	-1.02031	0.0233471	Protein kinaseIPR011009 (Protein kinase-like domain), IPR018392 (Peptidoglycan-binding lysin domain)	'mloc_74338'	'18.4.1.21'	'Protein modification.phosphorylation.TKL protein kinase superfamily.protein kinase (LysM)'	'protein kinase (LysM)'	'26.10.1.1'	'External stimuli response.symbiont.symbiosis signalling pathway.LysM receptor kinase (NFR1/LYK3)'	'LysM receptor kinase (NFR1/LYK3)'
MLOC_62826	-1.48872	5.2443e-05	Protein kinaseIPR011009 (Protein kinase-like domain), IPR018392 (Peptidoglycan-binding lysin domain)	'mloc_62826'	'18.4.1.21'	'Protein modification.phosphorylation.TKL protein kinase superfamily.protein kinase (LysM)'	'protein kinase (LysM)'	'26.10.1.1'	'External stimuli response.symbiont.symbiosis signalling pathway.LysM receptor kinase (NFR1/LYK3)'	'LysM receptor kinase (NFR1/LYK3)'
MLOC_76287	-3.18018	4.08712e-12	Protein kinase superfamily protein LENGTH=670IPR011009 (Protein kinase-like domain)	'mloc_76287'	'18.4.1.22'	'Protein modification.phosphorylation.TKL protein kinase superfamily.protein kinase (PERK)'	'protein kinase (PERK)'
MLOC_59962	-1.43526	0.0033051	Receptor-like protein kinaseIPR000858 (S-locus glycoprotein), IPR001480 (Bulb-type lectin domain), IPR003609 (Apple-like), IPR011009 (Protein kinase-like domain)	'mloc_59962'	'18.4.1.24.1'	'Protein modification.phosphorylation.TKL protein kinase superfamily.G-Lectin protein kinase families.protein kinase (SD-1)'	'protein kinase (SD-1)'
MLOC_64339	-1.61091	8.47154e-11	receptor kinase 3 LENGTH=850IPR000742 (Epidermal growth factor-like domain), IPR000858 (S-locus glycoprotein), IPR001480 (Bulb-type lectin domain), IPR003609 (Apple-like), IPR011009 (Protein kinase-like domain)	'mloc_64339'	'18.4.1.24.1'	'Protein modification.phosphorylation.TKL protein kinase superfamily.G-Lectin protein kinase families.protein kinase (SD-1)'	'protein kinase (SD-1)'
MLOC_34521	-2.13848	0.000389742	Receptor-like protein kinaseIPR000858 (S-locus glycoprotein), IPR001480 (Bulb-type lectin domain), IPR003609 (Apple-like), IPR011009 (Protein kinase-like domain)	'mloc_34521'	'18.4.1.24.1'	'Protein modification.phosphorylation.TKL protein kinase superfamily.G-Lectin protein kinase families.protein kinase (SD-1)'	'protein kinase (SD-1)'
MLOC_14626	-2.5488	8.63015e-09	Receptor-like protein kinaseIPR000858 (S-locus glycoprotein), IPR001480 (Bulb-type lectin domain), IPR003609 (Apple-like), IPR011009 (Protein kinase-like domain)	'mloc_14626'	'18.4.1.24.1'	'Protein modification.phosphorylation.TKL protein kinase superfamily.G-Lectin protein kinase families.protein kinase (SD-1)'	'protein kinase (SD-1)'
MLOC_60803	-3.86201	5.87895e-26	Receptor protein kinaseIPR000858 (S-locus glycoprotein), IPR001480 (Bulb-type lectin domain), IPR003609 (Apple-like), IPR011009 (Protein kinase-like domain)	'mloc_60803'	'18.4.1.24.1'	'Protein modification.phosphorylation.TKL protein kinase superfamily.G-Lectin protein kinase families.protein kinase (SD-1)'	'protein kinase (SD-1)'
MLOC_45136	-1.40786	0.0013746	Protein kinaseIPR000858 (S-locus glycoprotein), IPR001480 (Bulb-type lectin domain), IPR011009 (Protein kinase-like domain), IPR013227 (PAN-2 domain)	'mloc_45136'	'18.4.1.24.2'	'Protein modification.phosphorylation.TKL protein kinase superfamily.G-Lectin protein kinase families.protein kinase (SD-2)'	'protein kinase (SD-2)'
MLOC_16854	-2.2038	1.19953e-09	S-receptor kinase-likeIPR000742 (Epidermal growth factor-like domain), IPR000858 (S-locus glycoprotein), IPR001480 (Bulb-type lectin domain), IPR003609 (Apple-like), IPR011009 (Protein kinase-like domain)	'mloc_16854'	'18.4.1.24.2'	'Protein modification.phosphorylation.TKL protein kinase superfamily.G-Lectin protein kinase families.protein kinase (SD-2)'	'protein kinase (SD-2)'
MLOC_63679	-2.48036	3.15556e-07	S-receptor kinase-likeIPR000742 (Epidermal growth factor-like domain), IPR000858 (S-locus glycoprotein), IPR001480 (Bulb-type lectin domain), IPR003609 (Apple-like), IPR011009 (Protein kinase-like domain)	'mloc_63679'	'18.4.1.24.2'	'Protein modification.phosphorylation.TKL protein kinase superfamily.G-Lectin protein kinase families.protein kinase (SD-2)'	'protein kinase (SD-2)'
MLOC_56692	-2.90852	5.76565e-19	S-receptor kinase-likeIPR000858 (S-locus glycoprotein), IPR001480 (Bulb-type lectin domain), IPR011009 (Protein kinase-like domain)	'mloc_56692'	'18.4.1.24.2'	'Protein modification.phosphorylation.TKL protein kinase superfamily.G-Lectin protein kinase families.protein kinase (SD-2)'	'protein kinase (SD-2)'
MLOC_54586	-3.35484	1.63425e-11	S-receptor kinase-likeIPR000742 (Epidermal growth factor-like domain), IPR000858 (S-locus glycoprotein), IPR001480 (Bulb-type lectin domain), IPR003609 (Apple-like), IPR011009 (Protein kinase-like domain)	'mloc_54586'	'18.4.1.24.2'	'Protein modification.phosphorylation.TKL protein kinase superfamily.G-Lectin protein kinase families.protein kinase (SD-2)'	'protein kinase (SD-2)'
MLOC_60266	-4.50759	1.35727e-07	S-receptor kinase-likeIPR000858 (S-locus glycoprotein), IPR001480 (Bulb-type lectin domain), IPR003609 (Apple-like), IPR011009 (Protein kinase-like domain)	'mloc_60266'	'18.4.1.24.2'	'Protein modification.phosphorylation.TKL protein kinase superfamily.G-Lectin protein kinase families.protein kinase (SD-2)'	'protein kinase (SD-2)'
MLOC_52313	-1.13623	4.61831e-05	Kinase, putativeIPR011009 (Protein kinase-like domain)	'mloc_52313'	'18.4.1.25'	'Protein modification.phosphorylation.TKL protein kinase superfamily.protein kinase (WAK/WAKL)'	'protein kinase (WAK/WAKL)'
MLOC_63789	-1.14951	0.000416337	Kinase, putativeIPR011009 (Protein kinase-like domain)	'mloc_63789'	'18.4.1.25'	'Protein modification.phosphorylation.TKL protein kinase superfamily.protein kinase (WAK/WAKL)'	'protein kinase (WAK/WAKL)'
MLOC_64880	-1.30799	3.85537e-05	Protein kinase family proteinIPR000742 (Epidermal growth factor-like domain), IPR011009 (Protein kinase-like domain)	'mloc_64880'	'18.4.1.25'	'Protein modification.phosphorylation.TKL protein kinase superfamily.protein kinase (WAK/WAKL)'	'protein kinase (WAK/WAKL)'
MLOC_76752	-1.36068	3.14386e-10	Protein kinase family proteinIPR000152 (EGF-type aspartate/asparagine hydroxylation site), IPR011009 (Protein kinase-like domain), IPR018097 (EGF-like calcium-binding, conserved site)	'mloc_76752'	'18.4.1.25'	'Protein modification.phosphorylation.TKL protein kinase superfamily.protein kinase (WAK/WAKL)'	'protein kinase (WAK/WAKL)'
MLOC_8436	-1.7375	0.00414283	MLOC_8436	'mloc_8436'	'18.4.1.25'	'Protein modification.phosphorylation.TKL protein kinase superfamily.protein kinase (WAK/WAKL)'	'protein kinase (WAK/WAKL)'
MLOC_5089	-1.74291	6.65501e-07	Kinase, putativeIPR011009 (Protein kinase-like domain), IPR013320 (Concanavalin A-like lectin/glucanase, subgroup)	'mloc_5089'	'18.4.1.25'	'Protein modification.phosphorylation.TKL protein kinase superfamily.protein kinase (WAK/WAKL)'	'protein kinase (WAK/WAKL)'
MLOC_55615	-1.7511	3.10646e-08	Protein kinase family proteinIPR000742 (Epidermal growth factor-like domain), IPR011009 (Protein kinase-like domain), IPR013320 (Concanavalin A-like lectin/glucanase, subgroup)	'mloc_55615'	'18.4.1.25'	'Protein modification.phosphorylation.TKL protein kinase superfamily.protein kinase (WAK/WAKL)'	'protein kinase (WAK/WAKL)'
MLOC_12693	-1.95512	3.3315e-07	MLOC_12693	'mloc_12693'	'18.4.1.25'	'Protein modification.phosphorylation.TKL protein kinase superfamily.protein kinase (WAK/WAKL)'	'protein kinase (WAK/WAKL)'
MLOC_52001	-2.02	0.00157065	Protein kinase family proteinIPR011009 (Protein kinase-like domain)	'mloc_52001'	'18.4.1.25'	'Protein modification.phosphorylation.TKL protein kinase superfamily.protein kinase (WAK/WAKL)'	'protein kinase (WAK/WAKL)'
MLOC_37329	-2.47109	3.42345e-27	Protein kinase-related proteinIPR011009 (Protein kinase-like domain), IPR013320 (Concanavalin A-like lectin/glucanase, subgroup)	'mloc_37329'	'18.4.1.25'	'Protein modification.phosphorylation.TKL protein kinase superfamily.protein kinase (WAK/WAKL)'	'protein kinase (WAK/WAKL)'
MLOC_8028	-2.62055	1.30784e-11	Kinase, putativeIPR011009 (Protein kinase-like domain), IPR018097 (EGF-like calcium-binding, conserved site)	'mloc_8028'	'18.4.1.25'	'Protein modification.phosphorylation.TKL protein kinase superfamily.protein kinase (WAK/WAKL)'	'protein kinase (WAK/WAKL)'
MLOC_17312	-2.95759	9.14578e-06	Protein kinase family proteinIPR011009 (Protein kinase-like domain)	'mloc_17312'	'18.4.1.25'	'Protein modification.phosphorylation.TKL protein kinase superfamily.protein kinase (WAK/WAKL)'	'protein kinase (WAK/WAKL)'
MLOC_68187	-3.82296	1.9564e-11	Protein kinase family proteinIPR009030 (Growth factor, receptor), IPR011009 (Protein kinase-like domain)	'mloc_68187'	'18.4.1.25'	'Protein modification.phosphorylation.TKL protein kinase superfamily.protein kinase (WAK/WAKL)'	'protein kinase (WAK/WAKL)'
MLOC_48019	-4.25068	2.78067e-25	Protein kinaseIPR006209 (EGF-like domain), IPR011009 (Protein kinase-like domain)	'mloc_48019'	'18.4.1.25'	'Protein modification.phosphorylation.TKL protein kinase superfamily.protein kinase (WAK/WAKL)'	'protein kinase (WAK/WAKL)'
MLOC_6766	-1.66784	2.27977e-13	Protein kinase-like proteinIPR011009 (Protein kinase-like domain)	'mloc_6766'	'18.4.1.3'	'Protein modification.phosphorylation.TKL protein kinase superfamily.protein kinase (LRR-III)'	'protein kinase (LRR-III)'
MLOC_53104	-1.10618	6.69344e-09	Protein kinaseIPR011009 (Protein kinase-like domain)	'mloc_53104'	'18.4.1.30'	'Protein modification.phosphorylation.TKL protein kinase superfamily.protein kinase (MAP3K-RAF)'	'protein kinase (MAP3K-RAF)'
MLOC_27126	-1.19658	9.35672e-09	Protein kinase, putative, expressedIPR011009 (Protein kinase-like domain)	'mloc_27126'	'18.4.1.30'	'Protein modification.phosphorylation.TKL protein kinase superfamily.protein kinase (MAP3K-RAF)'	'protein kinase (MAP3K-RAF)'
MLOC_34990	-1.24441	0.00035716	Protein kinase, putativeIPR011009 (Protein kinase-like domain)	'mloc_34990'	'18.4.1.30'	'Protein modification.phosphorylation.TKL protein kinase superfamily.protein kinase (MAP3K-RAF)'	'protein kinase (MAP3K-RAF)'
MLOC_62427	-1.25984	1.26337e-07	Protein kinaseIPR011009 (Protein kinase-like domain)	'mloc_62427'	'18.4.1.30'	'Protein modification.phosphorylation.TKL protein kinase superfamily.protein kinase (MAP3K-RAF)'	'protein kinase (MAP3K-RAF)'
MLOC_55928	-3.05557	9.19901e-10	Kinase family proteinIPR010632 (Domain of unknown function DUF1221), IPR011009 (Protein kinase-like domain)	'mloc_55928'	'18.4.1.31.1'	'Protein modification.phosphorylation.TKL protein kinase superfamily.MLK protein kinase families.protein kinase (MLK-I)'	'protein kinase (MLK-I)'
MLOC_63376	-1.21187	8.88343e-06	Protein kinase 2AIPR011009 (Protein kinase-like domain)	'mloc_63376'	'18.4.1.33'	'Protein modification.phosphorylation.TKL protein kinase superfamily.receptor-like protein kinase (RLCK-II)'	'receptor-like protein kinase (RLCK-II)'
MLOC_20684	-1.9343	8.00923e-11	Protein kinase, putativeIPR011009 (Protein kinase-like domain), IPR013320 (Concanavalin A-like lectin/glucanase, subgroup)	'mloc_20684'	'18.4.1.34'	'Protein modification.phosphorylation.TKL protein kinase superfamily.receptor-like protein kinase (RLCK-IV)'	'receptor-like protein kinase (RLCK-IV)'
MLOC_12866	-1.24798	5.28804e-06	Protein kinase-like proteinIPR011009 (Protein kinase-like domain)	'mloc_12866'	'18.4.1.37.1'	'Protein modification.phosphorylation.TKL protein kinase superfamily.RLCK-VII receptor-like protein kinase families.receptor-like protein kinase (RLCK-VIIa)'	'receptor-like protein kinase (RLCK-VIIa)'	'26.9.1.2.3'	'External stimuli response.pathogen.pattern-triggered immunity (PTI) network.fungal elicitor response.protein kinase (PBL27/RLCK185)'	'protein kinase (PBL27/RLCK185)'
MLOC_64046	-1.36223	0.00696414	Kinase-like proteinIPR011009 (Protein kinase-like domain)	'mloc_64046'	'18.4.1.37.1'	'Protein modification.phosphorylation.TKL protein kinase superfamily.RLCK-VII receptor-like protein kinase families.receptor-like protein kinase (RLCK-VIIa)'	'receptor-like protein kinase (RLCK-VIIa)'
MLOC_74702	-1.47123	2.79738e-05	Protein kinase 2BIPR011009 (Protein kinase-like domain)	'mloc_74702'	'18.4.1.37.1'	'Protein modification.phosphorylation.TKL protein kinase superfamily.RLCK-VII receptor-like protein kinase families.receptor-like protein kinase (RLCK-VIIa)'	'receptor-like protein kinase (RLCK-VIIa)'
MLOC_59489	-1.57264	5.4109e-12	Protein kinase 2BIPR011009 (Protein kinase-like domain)	'mloc_59489'	'18.4.1.37.1'	'Protein modification.phosphorylation.TKL protein kinase superfamily.RLCK-VII receptor-like protein kinase families.receptor-like protein kinase (RLCK-VIIa)'	'receptor-like protein kinase (RLCK-VIIa)'
MLOC_37131	-2.01722	7.39531e-17	Protein kinase 2BIPR011009 (Protein kinase-like domain)	'mloc_37131'	'18.4.1.37.1'	'Protein modification.phosphorylation.TKL protein kinase superfamily.RLCK-VII receptor-like protein kinase families.receptor-like protein kinase (RLCK-VIIa)'	'receptor-like protein kinase (RLCK-VIIa)'
MLOC_7148	-2.61461	3.1421e-24	Kinase-like proteinIPR011009 (Protein kinase-like domain)	'mloc_7148'	'18.4.1.37.1'	'Protein modification.phosphorylation.TKL protein kinase superfamily.RLCK-VII receptor-like protein kinase families.receptor-like protein kinase (RLCK-VIIa)'	'receptor-like protein kinase (RLCK-VIIa)'	'26.9.2.2.3'	'External stimuli response.pathogen.effector-triggered immunity (ETI) network.RIN4-RPM1 immune signalling.RIN4-protein kinase (RIPK)'	'effector-triggered immunity RIN4-protein kinase (RIPK)'
MLOC_73488	-3.84584	3.14287e-18	Kinase-like proteinIPR011009 (Protein kinase-like domain)	'mloc_73488'	'18.4.1.37.1'	'Protein modification.phosphorylation.TKL protein kinase superfamily.RLCK-VII receptor-like protein kinase families.receptor-like protein kinase (RLCK-VIIa)'	'receptor-like protein kinase (RLCK-VIIa)'
MLOC_52117	-4.96719	1.4082e-19	Kinase-like proteinIPR011009 (Protein kinase-like domain)	'mloc_52117'	'18.4.1.37.1'	'Protein modification.phosphorylation.TKL protein kinase superfamily.RLCK-VII receptor-like protein kinase families.receptor-like protein kinase (RLCK-VIIa)'	'receptor-like protein kinase (RLCK-VIIa)'
MLOC_8614	-1.39813	0.000389742	Protein kinase superfamily protein LENGTH=408IPR011009 (Protein kinase-like domain)	'mloc_8614'	'18.4.1.38.1'	'Protein modification.phosphorylation.TKL protein kinase superfamily.RLCK-VIII receptor-like protein kinase families.receptor-like protein kinase (RLCK-VIII)'	'receptor-like protein kinase (RLCK-VIII)'
MLOC_12117	-2.16947	2.68072e-28	Protein kinase superfamily protein LENGTH=361IPR011009 (Protein kinase-like domain)	'mloc_12117'	'18.4.1.38.1'	'Protein modification.phosphorylation.TKL protein kinase superfamily.RLCK-VIII receptor-like protein kinase families.receptor-like protein kinase (RLCK-VIII)'	'receptor-like protein kinase (RLCK-VIII)'
MLOC_30193	-1.18092	6.9111e-07	Kinase family proteinIPR011009 (Protein kinase-like domain), IPR013083 (Zinc finger, RING/FYVE/PHD-type), IPR014729 (Rossmann-like alpha/beta/alpha sandwich fold)	'mloc_30193'	'18.4.1.39.2'	'Protein modification.phosphorylation.TKL protein kinase superfamily.RLCK-IX receptor-like protein kinase families.receptor-like protein kinase (RLCK-IXb)'	'receptor-like protein kinase (RLCK-IXb)'
MLOC_26380	-1.03272	0.000174644	Kinase family proteinIPR011009 (Protein kinase-like domain)	'mloc_26380'	'18.4.1.41'	'Protein modification.phosphorylation.TKL protein kinase superfamily.receptor-like protein kinase (RLCK-XI)'	'receptor-like protein kinase (RLCK-XI)'
MLOC_78559	-1.84694	1.51153e-05	Receptor-like protein kinaseIPR011009 (Protein kinase-like domain), IPR013320 (Concanavalin A-like lectin/glucanase, subgroup)	'mloc_78559'	'18.4.1.45'	'Protein modification.phosphorylation.TKL protein kinase superfamily.receptor-like protein kinase (RLCK-Os)'	'receptor-like protein kinase (RLCK-Os)'
MLOC_77064	-2.00374	0.00309542	Receptor-like protein kinaseIPR011009 (Protein kinase-like domain), IPR013320 (Concanavalin A-like lectin/glucanase, subgroup)	'mloc_77064'	'18.4.1.45'	'Protein modification.phosphorylation.TKL protein kinase superfamily.receptor-like protein kinase (RLCK-Os)'	'receptor-like protein kinase (RLCK-Os)'
MLOC_70652	-1.02858	5.32984e-05	Protein kinase-3IPR011009 (Protein kinase-like domain)	'mloc_70652'	'18.4.1.46'	'Protein modification.phosphorylation.TKL protein kinase superfamily.protein kinase (DLSV)'	'protein kinase (DLSV)'
MLOC_37980	-1.87736	0.000350369	Protein kinase-3IPR011009 (Protein kinase-like domain), IPR015943 (WD40/YVTN repeat-like-containing domain)	'mloc_37980'	'18.4.1.46'	'Protein modification.phosphorylation.TKL protein kinase superfamily.protein kinase (DLSV)'	'protein kinase (DLSV)'
MLOC_72272	-3.15934	1.06987e-08	Protein kinase-3IPR011009 (Protein kinase-like domain)	'mloc_72272'	'18.4.1.46'	'Protein modification.phosphorylation.TKL protein kinase superfamily.protein kinase (DLSV)'	'protein kinase (DLSV)'
MLOC_11783	-1.04664	0.00207435	Receptor protein kinase, putativeIPR001611 (Leucine-rich repeat), IPR011009 (Protein kinase-like domain)	'mloc_11783'	'18.4.1.8.1'	'Protein modification.phosphorylation.TKL protein kinase superfamily.LRR-VIII protein kinase families.protein kinase (LRR-VIII-1)'	'protein kinase (LRR-VIII-1)'
MLOC_10153	-1.0764	4.2278e-05	Protein kinase-like proteinIPR011009 (Protein kinase-like domain)	'mloc_10153'	'18.4.1.8.1'	'Protein modification.phosphorylation.TKL protein kinase superfamily.LRR-VIII protein kinase families.protein kinase (LRR-VIII-1)'	'protein kinase (LRR-VIII-1)'
MLOC_5389	-1.73419	3.48288e-13	Receptor protein kinase, putativeIPR001611 (Leucine-rich repeat), IPR006311 (Twin-arginine translocation pathway, signal sequence), IPR011009 (Protein kinase-like domain), IPR013210 (Leucine-rich repeat-containing N-terminal, type 2)	'mloc_5389'	'18.4.1.8.1'	'Protein modification.phosphorylation.TKL protein kinase superfamily.LRR-VIII protein kinase families.protein kinase (LRR-VIII-1)'	'protein kinase (LRR-VIII-1)'
MLOC_11065	-1.05615	0.000171492	Kinase, putativeIPR011009 (Protein kinase-like domain), IPR021720 (Malectin)	'mloc_11065'	'18.4.1.8.2'	'Protein modification.phosphorylation.TKL protein kinase superfamily.LRR-VIII protein kinase families.protein kinase (LRR-VIII-2)'	'protein kinase (LRR-VIII-2)'
MLOC_56164	-1.53081	1.39161e-06	Protein kinase, putativeIPR001611 (Leucine-rich repeat), IPR011009 (Protein kinase-like domain), IPR021720 (Malectin)	'mloc_56164'	'18.4.1.8.2'	'Protein modification.phosphorylation.TKL protein kinase superfamily.LRR-VIII protein kinase families.protein kinase (LRR-VIII-2)'	'protein kinase (LRR-VIII-2)'
MLOC_65679	-2.16811	2.48716e-15	Kinase, putativeIPR011009 (Protein kinase-like domain), IPR021720 (Malectin)	'mloc_65679'	'18.4.1.8.2'	'Protein modification.phosphorylation.TKL protein kinase superfamily.LRR-VIII protein kinase families.protein kinase (LRR-VIII-2)'	'protein kinase (LRR-VIII-2)'
MLOC_10149	-3.66244	1.60639e-10	Kinase, putativeIPR001611 (Leucine-rich repeat), IPR011009 (Protein kinase-like domain), IPR021720 (Malectin)	'mloc_10149'	'18.4.1.8.2'	'Protein modification.phosphorylation.TKL protein kinase superfamily.LRR-VIII protein kinase families.protein kinase (LRR-VIII-2)'	'protein kinase (LRR-VIII-2)'
MLOC_3643	-1.73227	0.0144491	Protein kinase-likeIPR011009 (Protein kinase-like domain)	'mloc_3643'	'18.4.2.2'	'Protein modification.phosphorylation.STE protein kinase superfamily.protein kinase (MAP3K-MEKK)'	'protein kinase (MAP3K-MEKK)'
MLOC_56670	-2.29662	0.000306201	Protein kinase-likeIPR011009 (Protein kinase-like domain)	'mloc_56670'	'18.4.2.2'	'Protein modification.phosphorylation.STE protein kinase superfamily.protein kinase (MAP3K-MEKK)'	'protein kinase (MAP3K-MEKK)'
MLOC_57740	-2.15027	0.00157236	Kinase family proteinIPR011009 (Protein kinase-like domain)	'mloc_57740'	'18.4.2.3'	'Protein modification.phosphorylation.STE protein kinase superfamily.protein kinase (MAP4K)'	'protein kinase (MAP4K)'	'26.1.2.2.2'	'External stimuli response.light.UV-A/blue light.phototropin-mediated photoperception.regulator kinase (BLUS)'	'regulator kinase (BLUS)'
MLOC_53862	-1.05667	5.84301e-09	Kinase, putativeIPR011009 (Protein kinase-like domain)	'mloc_53862'	'18.4.2.4'	'Protein modification.phosphorylation.STE protein kinase superfamily.protein kinase (MAP3K-WNK)'	'protein kinase (MAP3K-WNK)'
MLOC_36834	-1.59281	0.00805728	Tyrosine phosphatase family protein LENGTH=203IPR004861 (Protein-tyrosine phosphatase, SIW14-like)	'mloc_36834'	'18.4.24.4'	'Protein modification.phosphorylation.protein tyrosine phosphatase (PTP) superfamily.atypical PTP phosphatase (PFA-DSP)'	'atypical PTP phosphatase (PFA-DSP)'
MLOC_56081	-1.93546	0.00068544	Protein phosphatase 2CIPR001932 (Protein phosphatase 2C-like), IPR015655 (Protein phosphatase 2C)	'mloc_56081'	'18.4.25.2.1'	'Protein modification.phosphorylation.protein serine/threonine phosphatase superfamily.PPM/PP2C Mn/Mg-dependent phosphatase families.clade A phosphatase'	'clade A phosphatase'
MLOC_15065	-2.19124	0.00615807	Protein phosphatase 2c, putativeIPR001932 (Protein phosphatase 2C-like), IPR015655 (Protein phosphatase 2C)	'mloc_15065'	'18.4.25.2.1'	'Protein modification.phosphorylation.protein serine/threonine phosphatase superfamily.PPM/PP2C Mn/Mg-dependent phosphatase families.clade A phosphatase'	'clade A phosphatase'
MLOC_77966	-2.90001	2.49466e-15	Protein phosphatase 2CIPR001932 (Protein phosphatase 2C-like), IPR015655 (Protein phosphatase 2C)	'mloc_77966'	'18.4.25.2.1'	'Protein modification.phosphorylation.protein serine/threonine phosphatase superfamily.PPM/PP2C Mn/Mg-dependent phosphatase families.clade A phosphatase'	'clade A phosphatase'
MLOC_67251	-1.46918	1.95269e-05	Protein phosphatase 2c, putativeIPR001932 (Protein phosphatase 2C-like), IPR015655 (Protein phosphatase 2C)	'mloc_67251'	'18.4.25.2.4'	'Protein modification.phosphorylation.protein serine/threonine phosphatase superfamily.PPM/PP2C Mn/Mg-dependent phosphatase families.clade D phosphatase'	'clade D phosphatase'
MLOC_70024	-2.28008	6.52421e-25	Protein phosphatase 2c, putativeIPR001932 (Protein phosphatase 2C-like), IPR015655 (Protein phosphatase 2C)	'mloc_70024'	'18.4.25.2.4'	'Protein modification.phosphorylation.protein serine/threonine phosphatase superfamily.PPM/PP2C Mn/Mg-dependent phosphatase families.clade D phosphatase'	'clade D phosphatase'
MLOC_59226	-1.067	0.000481339	Protein phosphatase 2c, putativeIPR001932 (Protein phosphatase 2C-like), IPR015655 (Protein phosphatase 2C)	'mloc_59226'	'18.4.25.2.6'	'Protein modification.phosphorylation.protein serine/threonine phosphatase superfamily.PPM/PP2C Mn/Mg-dependent phosphatase families.clade F phosphatase'	'clade F phosphatase'
MLOC_5480	-1.4089	4.08167e-13	Protein phosphatase 2CIPR001932 (Protein phosphatase 2C-like), IPR015655 (Protein phosphatase 2C)	'mloc_5480'	'18.4.25.2.6'	'Protein modification.phosphorylation.protein serine/threonine phosphatase superfamily.PPM/PP2C Mn/Mg-dependent phosphatase families.clade F phosphatase'	'clade F phosphatase'
MLOC_59969	-2.51715	1.41773e-19	Protein phosphatase 2CIPR001932 (Protein phosphatase 2C-like), IPR015655 (Protein phosphatase 2C)	'mloc_59969'	'18.4.25.2.6'	'Protein modification.phosphorylation.protein serine/threonine phosphatase superfamily.PPM/PP2C Mn/Mg-dependent phosphatase families.clade F phosphatase'	'clade F phosphatase'
MLOC_51243	-1.50545	0.00199464	Cyclin-dependent protein kinase-likeIPR011009 (Protein kinase-like domain)	'mloc_51243'	'18.4.3.1.8'	'Protein modification.phosphorylation.CMGC protein kinase superfamily.CDK protein kinase families.protein kinase (CDK9)'	'protein kinase (CDK9)'
MLOC_59068	-1.45447	1.09451e-06	5'-AMP-activated protein kinase subunit gamma-3IPR000644 (Cystathionine beta-synthase, core), IPR013785 (Aldolase-type TIM barrel)	'mloc_59068'	'18.4.5.1.3'	'Protein modification.phosphorylation.CAMK protein kinase superfamily.SNF1-related SnRK1 kinase complex.regulatory subunit gamma'	'regulatory subunit gamma of SNF1-related SnRK1 kinase complex'	'27.3.1.3'	'Multi-process regulation.SnRK1-kinase regulatory system.SnRK1 protein kinase complex.regulatory subunit gamma'	'regulatory subunit gamma of SnRK1 kinase complex'
MLOC_3013	-1.48032	5.766e-10	Protein kinase 3IPR011009 (Protein kinase-like domain)	'mloc_3013'	'18.4.5.2'	'Protein modification.phosphorylation.CAMK protein kinase superfamily.SNF1-related protein kinase (SnRK2)'	'SNF1-related protein kinase (SnRK2)'
MLOC_11726	-2.10393	1.67278e-09	Protein kinase 1IPR011009 (Protein kinase-like domain)	'mloc_11726'	'18.4.5.2'	'Protein modification.phosphorylation.CAMK protein kinase superfamily.SNF1-related protein kinase (SnRK2)'	'SNF1-related protein kinase (SnRK2)'
MLOC_63556	-1.1396	3.95952e-06	CBL-interacting protein kinase 3IPR001772 (Kinase-associated KA1), IPR004041 (NAF domain), IPR011009 (Protein kinase-like domain)	'mloc_63556'	'18.4.5.3'	'Protein modification.phosphorylation.CAMK protein kinase superfamily.SNF1-related protein kinase (SnRK3)'	'SNF1-related protein kinase (SnRK3)'	'27.7.6.2'	'Multi-process regulation.calcium-dependent signalling.CBL-CIPK calcium sensor and kinase complex.CBL-dependent protein kinase (CIPK)'	'CBL-dependent protein kinase (CIPK)'
MLOC_6100	-1.90036	4.54156e-08	CBL-interacting protein kinase 17IPR004041 (NAF domain), IPR011009 (Protein kinase-like domain)	'mloc_6100'	'18.4.5.3'	'Protein modification.phosphorylation.CAMK protein kinase superfamily.SNF1-related protein kinase (SnRK3)'	'SNF1-related protein kinase (SnRK3)'	'27.7.6.2'	'Multi-process regulation.calcium-dependent signalling.CBL-CIPK calcium sensor and kinase complex.CBL-dependent protein kinase (CIPK)'	'CBL-dependent protein kinase (CIPK)'
MLOC_11691	-2.18597	7.66702e-06	CBL-interacting protein kinase 18IPR004041 (NAF domain), IPR011009 (Protein kinase-like domain)	'mloc_11691'	'18.4.5.3'	'Protein modification.phosphorylation.CAMK protein kinase superfamily.SNF1-related protein kinase (SnRK3)'	'SNF1-related protein kinase (SnRK3)'	'27.7.6.2'	'Multi-process regulation.calcium-dependent signalling.CBL-CIPK calcium sensor and kinase complex.CBL-dependent protein kinase (CIPK)'	'CBL-dependent protein kinase (CIPK)'
MLOC_67101	-2.38273	3.43884e-12	CBL-interacting protein kinaseIPR004041 (NAF domain), IPR011009 (Protein kinase-like domain)	'mloc_67101'	'18.4.5.3'	'Protein modification.phosphorylation.CAMK protein kinase superfamily.SNF1-related protein kinase (SnRK3)'	'SNF1-related protein kinase (SnRK3)'	'27.7.6.2'	'Multi-process regulation.calcium-dependent signalling.CBL-CIPK calcium sensor and kinase complex.CBL-dependent protein kinase (CIPK)'	'CBL-dependent protein kinase (CIPK)'
MLOC_71042	-1.15939	1.6856e-12	Calcium-dependent protein kinaseIPR011009 (Protein kinase-like domain), IPR011992 (EF-hand-like domain)	'mloc_71042'	'18.4.5.4'	'Protein modification.phosphorylation.CAMK protein kinase superfamily.protein kinase (CDPK)'	'protein kinase (CDPK)'	'27.7.4'	'Multi-process regulation.calcium-dependent signalling.calcium sensor and kinase (CPK)'	'calcium sensor and kinase (CPK)'
MLOC_10811	-1.25007	2.96384e-05	Calcium-dependent protein kinaseIPR008080 (Parvalbumin), IPR011009 (Protein kinase-like domain)	'mloc_10811'	'18.4.5.4'	'Protein modification.phosphorylation.CAMK protein kinase superfamily.protein kinase (CDPK)'	'protein kinase (CDPK)'	'27.7.2'	'Multi-process regulation.calcium-dependent signalling.calcium sensor (CML)'	'calcium sensor (CML)'	'27.7.4'	'Multi-process regulation.calcium-dependent signalling.calcium sensor and kinase (CPK)'	'calcium sensor and kinase (CPK)'
MLOC_20699	-1.51559	0.0103084	Glutaredoxin-C9IPR011905 (Glutaredoxin-like, plant II), IPR012336 (Thioredoxin-like fold)	'mloc_20699'	'18.8.1'	'Protein modification.S-glutathionylation.glutaredoxin'	'glutaredoxin'
MLOC_58790	-1.57751	0.000660383	Glutaredoxin family proteinIPR011905 (Glutaredoxin-like, plant II), IPR012336 (Thioredoxin-like fold)	'mloc_58790'	'18.8.1'	'Protein modification.S-glutathionylation.glutaredoxin'	'glutaredoxin'
MLOC_58789	-1.76379	1.64378e-05	Glutaredoxin family proteinIPR011905 (Glutaredoxin-like, plant II), IPR012336 (Thioredoxin-like fold)	'mloc_58789'	'18.8.1'	'Protein modification.S-glutathionylation.glutaredoxin'	'glutaredoxin'
MLOC_6520	-2.16446	7.64507e-10	Glutaredoxin family proteinIPR011905 (Glutaredoxin-like, plant II), IPR012336 (Thioredoxin-like fold)	'mloc_6520'	'18.8.1'	'Protein modification.S-glutathionylation.glutaredoxin'	'glutaredoxin'
MLOC_65812	-3.40647	7.13329e-06	MLOC_65812	'mloc_65812'	'18.8.1'	'Protein modification.S-glutathionylation.glutaredoxin'	'glutaredoxin'
MLOC_46331	-3.55422	3.07657e-11	Glutaredoxin family proteinIPR011905 (Glutaredoxin-like, plant II), IPR012336 (Thioredoxin-like fold)	'mloc_46331'	'18.8.1'	'Protein modification.S-glutathionylation.glutaredoxin'	'glutaredoxin'
MLOC_55037	-4.01829	7.90983e-33	Glutaredoxin family proteinIPR011905 (Glutaredoxin-like, plant II), IPR012336 (Thioredoxin-like fold)	'mloc_55037'	'18.8.1'	'Protein modification.S-glutathionylation.glutaredoxin'	'glutaredoxin'
MLOC_74140	-4.4412	1.06998e-25	Glutaredoxin family proteinIPR011905 (Glutaredoxin-like, plant II), IPR012336 (Thioredoxin-like fold)	'mloc_74140'	'18.8.1'	'Protein modification.S-glutathionylation.glutaredoxin'	'glutaredoxin'
MLOC_10183	-5.52645	6.32129e-27	Glutaredoxin family proteinIPR011905 (Glutaredoxin-like, plant II), IPR012336 (Thioredoxin-like fold)	'mloc_10183'	'18.8.1'	'Protein modification.S-glutathionylation.glutaredoxin'	'glutaredoxin'
MLOC_23367	-6.43413	4.30164e-30	Glutaredoxin family proteinIPR011905 (Glutaredoxin-like, plant II), IPR012336 (Thioredoxin-like fold)	'mloc_23367'	'18.8.1'	'Protein modification.S-glutathionylation.glutaredoxin'	'glutaredoxin'
MLOC_55291	-1.11438	2.14847e-06	Prolyl 4-hydroxylase alpha subunit-like proteinIPR003582 (Metridin-like ShK toxin), IPR005123 (Oxoglutarate/iron-dependent oxygenase)	'mloc_55291'	'18.9.1'	'Protein modification.hydroxylation.prolyl hydroxylase'	'prolyl hydroxylase'
MLOC_70613	-1.41201	1.81775e-07	2-aminoethanethiol dioxygenaseIPR011051 (Cupin, RmlC-type), IPR012864 (Cysteamine dioxygenase)	'mloc_70613'	'19.2.1.2.1.1'	'Protein homeostasis.ubiquitin-proteasome system.N-degron pathways.Arg/N-degron pathway.N-terminal modification.cysteine oxidase (PCO)'	'cysteine oxidase (PCO)'
MLOC_37762	-1.49479	1.21857e-18	2-aminoethanethiol dioxygenaseIPR011051 (Cupin, RmlC-type), IPR012864 (Cysteamine dioxygenase)	'mloc_37762'	'19.2.1.2.1.1'	'Protein homeostasis.ubiquitin-proteasome system.N-degron pathways.Arg/N-degron pathway.N-terminal modification.cysteine oxidase (PCO)'	'cysteine oxidase (PCO)'
MLOC_55623	-1.64284	2.53813e-11	E3 ubiquitin-protein ligase ubr1IPR003126 (Zinc finger, N-recognin)	'mloc_55623'	'19.2.1.2.2.1'	'Protein homeostasis.ubiquitin-proteasome system.N-degron pathways.Arg/N-degron pathway.Arg/N-recognin activities.type-I-residues E3 ubiquitin ligase (PRT6)'	'type-I-residues E3 ubiquitin ligase (PRT6)'
MLOC_75244	-1.16012	0.0242285	U-box domain-containing protein 44IPR013083 (Zinc finger, RING/FYVE/PHD-type), IPR016024 (Armadillo-type fold)	'mloc_75244'	'19.2.2.1.4.2.1'	'Protein homeostasis.ubiquitin-proteasome system.ubiquitin-fold protein conjugation.ubiquitin conjugation (ubiquitylation).ubiquitin-ligase E3 activities.U-Box E3 ligase activities.group-II ligase'	'U-Box-group-II E3 ubiquitin protein ligase'
MLOC_19154	-1.50258	1.15178e-09	U-box domain-containing proteinIPR013083 (Zinc finger, RING/FYVE/PHD-type), IPR016024 (Armadillo-type fold)	'mloc_19154'	'19.2.2.1.4.2.1'	'Protein homeostasis.ubiquitin-proteasome system.ubiquitin-fold protein conjugation.ubiquitin conjugation (ubiquitylation).ubiquitin-ligase E3 activities.U-Box E3 ligase activities.group-II ligase'	'U-Box-group-II E3 ubiquitin protein ligase'
MLOC_74185	-1.66213	0.000118224	U-box domain-containing proteinIPR013083 (Zinc finger, RING/FYVE/PHD-type), IPR016024 (Armadillo-type fold)	'mloc_74185'	'19.2.2.1.4.2.1'	'Protein homeostasis.ubiquitin-proteasome system.ubiquitin-fold protein conjugation.ubiquitin conjugation (ubiquitylation).ubiquitin-ligase E3 activities.U-Box E3 ligase activities.group-II ligase'	'U-Box-group-II E3 ubiquitin protein ligase'
MLOC_74646	-1.71654	1.49673e-07	U-box domain-containing proteinIPR013083 (Zinc finger, RING/FYVE/PHD-type), IPR016024 (Armadillo-type fold)	'mloc_74646'	'19.2.2.1.4.2.2'	'Protein homeostasis.ubiquitin-proteasome system.ubiquitin-fold protein conjugation.ubiquitin conjugation (ubiquitylation).ubiquitin-ligase E3 activities.U-Box E3 ligase activities.group-III ligase'	'U-Box-group-III E3 ubiquitin protein ligase'
MLOC_5208	-1.77178	0.000881683	U-box domain-containing proteinIPR013083 (Zinc finger, RING/FYVE/PHD-type), IPR016024 (Armadillo-type fold)	'mloc_5208'	'19.2.2.1.4.2.2'	'Protein homeostasis.ubiquitin-proteasome system.ubiquitin-fold protein conjugation.ubiquitin conjugation (ubiquitylation).ubiquitin-ligase E3 activities.U-Box E3 ligase activities.group-III ligase'	'U-Box-group-III E3 ubiquitin protein ligase'
MLOC_54978	-1.88658	0.00114715	U-box domain-containing proteinIPR013083 (Zinc finger, RING/FYVE/PHD-type), IPR016024 (Armadillo-type fold)	'mloc_54978'	'19.2.2.1.4.2.2'	'Protein homeostasis.ubiquitin-proteasome system.ubiquitin-fold protein conjugation.ubiquitin conjugation (ubiquitylation).ubiquitin-ligase E3 activities.U-Box E3 ligase activities.group-III ligase'	'U-Box-group-III E3 ubiquitin protein ligase'
MLOC_77066	-3.3226	0.000465844	U-box domain-containing proteinIPR013083 (Zinc finger, RING/FYVE/PHD-type), IPR016024 (Armadillo-type fold)	'mloc_77066'	'19.2.2.1.4.2.2'	'Protein homeostasis.ubiquitin-proteasome system.ubiquitin-fold protein conjugation.ubiquitin conjugation (ubiquitylation).ubiquitin-ligase E3 activities.U-Box E3 ligase activities.group-III ligase'	'U-Box-group-III E3 ubiquitin protein ligase'
MLOC_52523	-1.05318	9.95097e-05	RING/U-box superfamily protein LENGTH=251IPR013083 (Zinc finger, RING/FYVE/PHD-type)	'mloc_52523'	'19.2.2.1.4.3.2'	'Protein homeostasis.ubiquitin-proteasome system.ubiquitin-fold protein conjugation.ubiquitin conjugation (ubiquitylation).ubiquitin-ligase E3 activities.RING-domain E3 ligase activities.RING-HC-class E3 ligase'	'RING-HC-class E3 ligase'
MLOC_53071	-1.14233	0.0031579	MLOC_53071	'mloc_53071'	'19.2.2.1.4.3.2'	'Protein homeostasis.ubiquitin-proteasome system.ubiquitin-fold protein conjugation.ubiquitin conjugation (ubiquitylation).ubiquitin-ligase E3 activities.RING-domain E3 ligase activities.RING-HC-class E3 ligase'	'RING-HC-class E3 ligase'
MLOC_64268	-1.14681	1.19533e-08	RING finger proteinIPR013083 (Zinc finger, RING/FYVE/PHD-type)	'mloc_64268'	'19.2.2.1.4.3.2'	'Protein homeostasis.ubiquitin-proteasome system.ubiquitin-fold protein conjugation.ubiquitin conjugation (ubiquitylation).ubiquitin-ligase E3 activities.RING-domain E3 ligase activities.RING-HC-class E3 ligase'	'RING-HC-class E3 ligase'
MLOC_66488	-1.1916	1.15774e-10	RING finger protein 5IPR013083 (Zinc finger, RING/FYVE/PHD-type)	'mloc_66488'	'19.2.2.1.4.3.2'	'Protein homeostasis.ubiquitin-proteasome system.ubiquitin-fold protein conjugation.ubiquitin conjugation (ubiquitylation).ubiquitin-ligase E3 activities.RING-domain E3 ligase activities.RING-HC-class E3 ligase'	'RING-HC-class E3 ligase'
MLOC_61028	-1.31257	7.1234e-11	Copine-like proteinIPR010734 (Copine), IPR013083 (Zinc finger, RING/FYVE/PHD-type)	'mloc_61028'	'19.2.2.1.4.3.2'	'Protein homeostasis.ubiquitin-proteasome system.ubiquitin-fold protein conjugation.ubiquitin conjugation (ubiquitylation).ubiquitin-ligase E3 activities.RING-domain E3 ligase activities.RING-HC-class E3 ligase'	'RING-HC-class E3 ligase'	'19.2.2.1.5.2'	'Protein homeostasis.ubiquitin-proteasome system.ubiquitin-fold protein conjugation.ubiquitin conjugation (ubiquitylation).polyubiquitination.ligating E3 protein (RGLG)'	'ligating E3 protein (RGLG)'
MLOC_14153	-1.84107	1.94356e-06	Copine-1IPR010734 (Copine), IPR013083 (Zinc finger, RING/FYVE/PHD-type)	'mloc_14153'	'19.2.2.1.4.3.2'	'Protein homeostasis.ubiquitin-proteasome system.ubiquitin-fold protein conjugation.ubiquitin conjugation (ubiquitylation).ubiquitin-ligase E3 activities.RING-domain E3 ligase activities.RING-HC-class E3 ligase'	'RING-HC-class E3 ligase'	'19.2.2.1.5.2'	'Protein homeostasis.ubiquitin-proteasome system.ubiquitin-fold protein conjugation.ubiquitin conjugation (ubiquitylation).polyubiquitination.ligating E3 protein (RGLG)'	'ligating E3 protein (RGLG)'
MLOC_34316	-2.27803	4.97666e-19	RING finger proteinIPR013083 (Zinc finger, RING/FYVE/PHD-type)	'mloc_34316'	'19.2.2.1.4.3.2'	'Protein homeostasis.ubiquitin-proteasome system.ubiquitin-fold protein conjugation.ubiquitin conjugation (ubiquitylation).ubiquitin-ligase E3 activities.RING-domain E3 ligase activities.RING-HC-class E3 ligase'	'RING-HC-class E3 ligase'
MLOC_63698	-4.06082	5.08372e-17	Copine-1IPR010734 (Copine), IPR013083 (Zinc finger, RING/FYVE/PHD-type)	'mloc_63698'	'19.2.2.1.4.3.2'	'Protein homeostasis.ubiquitin-proteasome system.ubiquitin-fold protein conjugation.ubiquitin conjugation (ubiquitylation).ubiquitin-ligase E3 activities.RING-domain E3 ligase activities.RING-HC-class E3 ligase'	'RING-HC-class E3 ligase'	'19.2.2.1.5.2'	'Protein homeostasis.ubiquitin-proteasome system.ubiquitin-fold protein conjugation.ubiquitin conjugation (ubiquitylation).polyubiquitination.ligating E3 protein (RGLG)'	'ligating E3 protein (RGLG)'
MLOC_52308	-1.05739	0.0233088	Ring finger protein, putativeIPR013083 (Zinc finger, RING/FYVE/PHD-type)	'mloc_52308'	'19.2.2.1.4.3.3.1'	'Protein homeostasis.ubiquitin-proteasome system.ubiquitin-fold protein conjugation.ubiquitin conjugation (ubiquitylation).ubiquitin-ligase E3 activities.RING-domain E3 ligase activities.RING-H2-class ligase activities.ATL-subclass ligase'	'RING-H2-class E3 ATL-subclass ubiquitin ligase'
MLOC_17532	-1.10566	1.3419e-06	Ring finger protein, putativeIPR013083 (Zinc finger, RING/FYVE/PHD-type)	'mloc_17532'	'19.2.2.1.4.3.3.1'	'Protein homeostasis.ubiquitin-proteasome system.ubiquitin-fold protein conjugation.ubiquitin conjugation (ubiquitylation).ubiquitin-ligase E3 activities.RING-domain E3 ligase activities.RING-H2-class ligase activities.ATL-subclass ligase'	'RING-H2-class E3 ATL-subclass ubiquitin ligase'
MLOC_72185	-1.2887	0.00129042	RING finger family proteinIPR013083 (Zinc finger, RING/FYVE/PHD-type)	'mloc_72185'	'19.2.2.1.4.3.3.1'	'Protein homeostasis.ubiquitin-proteasome system.ubiquitin-fold protein conjugation.ubiquitin conjugation (ubiquitylation).ubiquitin-ligase E3 activities.RING-domain E3 ligase activities.RING-H2-class ligase activities.ATL-subclass ligase'	'RING-H2-class E3 ATL-subclass ubiquitin ligase'
MLOC_18726	-1.64208	0.0335403	Ring finger protein, putativeIPR013083 (Zinc finger, RING/FYVE/PHD-type)	'mloc_18726'	'19.2.2.1.4.3.3.1'	'Protein homeostasis.ubiquitin-proteasome system.ubiquitin-fold protein conjugation.ubiquitin conjugation (ubiquitylation).ubiquitin-ligase E3 activities.RING-domain E3 ligase activities.RING-H2-class ligase activities.ATL-subclass ligase'	'RING-H2-class E3 ATL-subclass ubiquitin ligase'
MLOC_60517	-1.64469	5.8377e-05	Ring finger protein, putativeIPR013083 (Zinc finger, RING/FYVE/PHD-type)	'mloc_60517'	'19.2.2.1.4.3.3.1'	'Protein homeostasis.ubiquitin-proteasome system.ubiquitin-fold protein conjugation.ubiquitin conjugation (ubiquitylation).ubiquitin-ligase E3 activities.RING-domain E3 ligase activities.RING-H2-class ligase activities.ATL-subclass ligase'	'RING-H2-class E3 ATL-subclass ubiquitin ligase'
MLOC_50479	-1.9692	6.95954e-09	RING finger proteinIPR013083 (Zinc finger, RING/FYVE/PHD-type)	'mloc_50479'	'19.2.2.1.4.3.3.1'	'Protein homeostasis.ubiquitin-proteasome system.ubiquitin-fold protein conjugation.ubiquitin conjugation (ubiquitylation).ubiquitin-ligase E3 activities.RING-domain E3 ligase activities.RING-H2-class ligase activities.ATL-subclass ligase'	'RING-H2-class E3 ATL-subclass ubiquitin ligase'
MLOC_2019	-2.06568	6.76477e-05	Ring finger proteinIPR013083 (Zinc finger, RING/FYVE/PHD-type)	'mloc_2019'	'19.2.2.1.4.3.3.1'	'Protein homeostasis.ubiquitin-proteasome system.ubiquitin-fold protein conjugation.ubiquitin conjugation (ubiquitylation).ubiquitin-ligase E3 activities.RING-domain E3 ligase activities.RING-H2-class ligase activities.ATL-subclass ligase'	'RING-H2-class E3 ATL-subclass ubiquitin ligase'
MLOC_65056	-2.21341	1.45664e-05	Ring finger protein, putativeIPR013083 (Zinc finger, RING/FYVE/PHD-type)	'mloc_65056'	'19.2.2.1.4.3.3.1'	'Protein homeostasis.ubiquitin-proteasome system.ubiquitin-fold protein conjugation.ubiquitin conjugation (ubiquitylation).ubiquitin-ligase E3 activities.RING-domain E3 ligase activities.RING-H2-class ligase activities.ATL-subclass ligase'	'RING-H2-class E3 ATL-subclass ubiquitin ligase'
MLOC_74513	-2.28757	0.000273686	Ring finger protein, putativeIPR013083 (Zinc finger, RING/FYVE/PHD-type)	'mloc_74513'	'19.2.2.1.4.3.3.1'	'Protein homeostasis.ubiquitin-proteasome system.ubiquitin-fold protein conjugation.ubiquitin conjugation (ubiquitylation).ubiquitin-ligase E3 activities.RING-domain E3 ligase activities.RING-H2-class ligase activities.ATL-subclass ligase'	'RING-H2-class E3 ATL-subclass ubiquitin ligase'
MLOC_7557	-2.54488	1.8679e-06	Ring finger protein, putativeIPR013083 (Zinc finger, RING/FYVE/PHD-type)	'mloc_7557'	'19.2.2.1.4.3.3.1'	'Protein homeostasis.ubiquitin-proteasome system.ubiquitin-fold protein conjugation.ubiquitin conjugation (ubiquitylation).ubiquitin-ligase E3 activities.RING-domain E3 ligase activities.RING-H2-class ligase activities.ATL-subclass ligase'	'RING-H2-class E3 ATL-subclass ubiquitin ligase'
MLOC_8113	-2.57567	2.3534e-06	RING finger proteinIPR013083 (Zinc finger, RING/FYVE/PHD-type)	'mloc_8113'	'19.2.2.1.4.3.3.1'	'Protein homeostasis.ubiquitin-proteasome system.ubiquitin-fold protein conjugation.ubiquitin conjugation (ubiquitylation).ubiquitin-ligase E3 activities.RING-domain E3 ligase activities.RING-H2-class ligase activities.ATL-subclass ligase'	'RING-H2-class E3 ATL-subclass ubiquitin ligase'
MLOC_13537	-2.58104	0.00550185	RING finger-likeIPR013083 (Zinc finger, RING/FYVE/PHD-type)	'mloc_13537'	'19.2.2.1.4.3.3.1'	'Protein homeostasis.ubiquitin-proteasome system.ubiquitin-fold protein conjugation.ubiquitin conjugation (ubiquitylation).ubiquitin-ligase E3 activities.RING-domain E3 ligase activities.RING-H2-class ligase activities.ATL-subclass ligase'	'RING-H2-class E3 ATL-subclass ubiquitin ligase'
MLOC_66205	-2.68879	0.0047263	Ring finger protein, putativeIPR013083 (Zinc finger, RING/FYVE/PHD-type)	'mloc_66205'	'19.2.2.1.4.3.3.1'	'Protein homeostasis.ubiquitin-proteasome system.ubiquitin-fold protein conjugation.ubiquitin conjugation (ubiquitylation).ubiquitin-ligase E3 activities.RING-domain E3 ligase activities.RING-H2-class ligase activities.ATL-subclass ligase'	'RING-H2-class E3 ATL-subclass ubiquitin ligase'
MLOC_78551	-2.84462	1.89955e-06	RING finger family proteinIPR013083 (Zinc finger, RING/FYVE/PHD-type)	'mloc_78551'	'19.2.2.1.4.3.3.1'	'Protein homeostasis.ubiquitin-proteasome system.ubiquitin-fold protein conjugation.ubiquitin conjugation (ubiquitylation).ubiquitin-ligase E3 activities.RING-domain E3 ligase activities.RING-H2-class ligase activities.ATL-subclass ligase'	'RING-H2-class E3 ATL-subclass ubiquitin ligase'
MLOC_6006	-3.00874	9.10597e-32	RING finger proteinIPR013083 (Zinc finger, RING/FYVE/PHD-type)	'mloc_6006'	'19.2.2.1.4.3.3.1'	'Protein homeostasis.ubiquitin-proteasome system.ubiquitin-fold protein conjugation.ubiquitin conjugation (ubiquitylation).ubiquitin-ligase E3 activities.RING-domain E3 ligase activities.RING-H2-class ligase activities.ATL-subclass ligase'	'RING-H2-class E3 ATL-subclass ubiquitin ligase'
MLOC_37302	-3.44924	6.04777e-18	RING finger proteinIPR013083 (Zinc finger, RING/FYVE/PHD-type)	'mloc_37302'	'19.2.2.1.4.3.3.1'	'Protein homeostasis.ubiquitin-proteasome system.ubiquitin-fold protein conjugation.ubiquitin conjugation (ubiquitylation).ubiquitin-ligase E3 activities.RING-domain E3 ligase activities.RING-H2-class ligase activities.ATL-subclass ligase'	'RING-H2-class E3 ATL-subclass ubiquitin ligase'
MLOC_6942	-3.56676	3.77861e-14	RING finger family proteinIPR013083 (Zinc finger, RING/FYVE/PHD-type)	'mloc_6942'	'19.2.2.1.4.3.3.1'	'Protein homeostasis.ubiquitin-proteasome system.ubiquitin-fold protein conjugation.ubiquitin conjugation (ubiquitylation).ubiquitin-ligase E3 activities.RING-domain E3 ligase activities.RING-H2-class ligase activities.ATL-subclass ligase'	'RING-H2-class E3 ATL-subclass ubiquitin ligase'
MLOC_43911	-1.03155	0.00620703	RING/U-box superfamily protein LENGTH=328IPR010543 (Domain of unknown function DUF1117), IPR013083 (Zinc finger, RING/FYVE/PHD-type)	'mloc_43911'	'19.2.2.1.4.3.3.2'	'Protein homeostasis.ubiquitin-proteasome system.ubiquitin-fold protein conjugation.ubiquitin conjugation (ubiquitylation).ubiquitin-ligase E3 activities.RING-domain E3 ligase activities.RING-H2-class ligase activities.BTL-subclass ligase'	'RING-H2-class E3 BTL-subclass ubiquitin ligase'	'26.8.1'	'External stimuli response.damage.elicitor peptide precursor (proPEP)'	'elicitor peptide precursor (proPEP)'
MLOC_5336	-1.27169	0.0011365	RING/U-box superfamily protein LENGTH=248IPR013083 (Zinc finger, RING/FYVE/PHD-type)	'mloc_5336'	'19.2.2.1.4.3.3.3'	'Protein homeostasis.ubiquitin-proteasome system.ubiquitin-fold protein conjugation.ubiquitin conjugation (ubiquitylation).ubiquitin-ligase E3 activities.RING-domain E3 ligase activities.RING-H2-class ligase activities.CTL-subclass ligase'	'RING-H2-class E3 CTL-subclass ubiquitin ligase'
MLOC_54929	-2.15328	6.12298e-10	RING/U-box superfamily protein LENGTH=368IPR013083 (Zinc finger, RING/FYVE/PHD-type)	'mloc_54929'	'19.2.2.1.4.3.3.3'	'Protein homeostasis.ubiquitin-proteasome system.ubiquitin-fold protein conjugation.ubiquitin conjugation (ubiquitylation).ubiquitin-ligase E3 activities.RING-domain E3 ligase activities.RING-H2-class ligase activities.CTL-subclass ligase'	'RING-H2-class E3 CTL-subclass ubiquitin ligase'
MLOC_62519	-3.86072	7.77766e-48	RING/U-box superfamily protein LENGTH=525IPR013083 (Zinc finger, RING/FYVE/PHD-type)	'mloc_62519'	'19.2.2.1.4.3.3.3'	'Protein homeostasis.ubiquitin-proteasome system.ubiquitin-fold protein conjugation.ubiquitin conjugation (ubiquitylation).ubiquitin-ligase E3 activities.RING-domain E3 ligase activities.RING-H2-class ligase activities.CTL-subclass ligase'	'RING-H2-class E3 CTL-subclass ubiquitin ligase'
MLOC_25947	-1.03197	3.45718e-10	MLOC_25947	'mloc_25947'	'19.2.2.1.4.3.3.7'	'Protein homeostasis.ubiquitin-proteasome system.ubiquitin-fold protein conjugation.ubiquitin conjugation (ubiquitylation).ubiquitin-ligase E3 activities.RING-domain E3 ligase activities.RING-H2-class ligase activities.ubiquitin protein ligase (RIE1)'	'ubiquitin protein ligase (RIE1)'
MLOC_54489	-1.13121	0.000107947	Ring finger protein, putativeIPR013083 (Zinc finger, RING/FYVE/PHD-type)	'mloc_54489'	'19.2.2.1.4.3.3.7'	'Protein homeostasis.ubiquitin-proteasome system.ubiquitin-fold protein conjugation.ubiquitin conjugation (ubiquitylation).ubiquitin-ligase E3 activities.RING-domain E3 ligase activities.RING-H2-class ligase activities.ubiquitin protein ligase (RIE1)'	'ubiquitin protein ligase (RIE1)'
MLOC_19058	-1.30253	4.26365e-08	RING/FYVE/PHD zinc finger superfamily protein LENGTH=207IPR011016 (Zinc finger, RING-CH-type), IPR013083 (Zinc finger, RING/FYVE/PHD-type)	'mloc_19058'	'19.2.2.1.4.3.4'	'Protein homeostasis.ubiquitin-proteasome system.ubiquitin-fold protein conjugation.ubiquitin conjugation (ubiquitylation).ubiquitin-ligase E3 activities.RING-domain E3 ligase activities.RING-v-class E3 ligase'	'RING-v-class E3 ligase'
MLOC_67235	-1.18797	3.77384e-09	Protein SIP5	'mloc_67235'	'19.2.2.1.4.3.6'	'Protein homeostasis.ubiquitin-proteasome system.ubiquitin-fold protein conjugation.ubiquitin conjugation (ubiquitylation).ubiquitin-ligase E3 activities.RING-domain E3 ligase activities.E3 ubiquitin ligase (DA2)'	'E3 ubiquitin ligase (DA2)'
MLOC_8240	-1.35609	0.000214869	IBR domain containing protein, expressedIPR002867 (Zinc finger, C6HC-type), IPR013083 (Zinc finger, RING/FYVE/PHD-type)	'mloc_8240'	'19.2.2.1.4.4.1'	'Protein homeostasis.ubiquitin-proteasome system.ubiquitin-fold protein conjugation.ubiquitin conjugation (ubiquitylation).ubiquitin-ligase E3 activities.RBR-type E3 ligase activities.E3 ubiquitin ligase (RBR-Ariadne)'	'RBR-Ariadne-class E3 ubiquitin ligase'
MLOC_59180	-2.12735	0.00072345	RING/U-box superfamily protein LENGTH=320IPR002867 (Zinc finger, C6HC-type), IPR013083 (Zinc finger, RING/FYVE/PHD-type)	'mloc_59180'	'19.2.2.1.4.4.4'	'Protein homeostasis.ubiquitin-proteasome system.ubiquitin-fold protein conjugation.ubiquitin conjugation (ubiquitylation).ubiquitin-ligase E3 activities.RBR-type E3 ligase activities.plant-specific E3 ubiquitin ligase (RSL/RFA)'	'plant-specific E3 ubiquitin ligase (RSL/RFA)'
MLOC_19130	-3.64657	6.75595e-13	Zinc finger family proteinIPR002867 (Zinc finger, C6HC-type), IPR013083 (Zinc finger, RING/FYVE/PHD-type)	'mloc_19130'	'19.2.2.1.4.4.4'	'Protein homeostasis.ubiquitin-proteasome system.ubiquitin-fold protein conjugation.ubiquitin conjugation (ubiquitylation).ubiquitin-ligase E3 activities.RBR-type E3 ligase activities.plant-specific E3 ubiquitin ligase (RSL/RFA)'	'plant-specific E3 ubiquitin ligase (RSL/RFA)'
MLOC_66347	-1.50269	8.96721e-06	Ubiquitin-conjugating enzymeIPR016135 (Ubiquitin-conjugating enzyme/RWD-like), IPR023313 (Ubiquitin-conjugating enzyme, active site)	'mloc_66347'	'19.2.2.5.2'	'Protein homeostasis.ubiquitin-proteasome system.ubiquitin-fold protein conjugation.MUB conjugation.conjugation E2 protein'	'conjugation E2 protein'
MLOC_60789	-1.33742	4.47627e-10	F-box family protein	'mloc_60789'	'19.2.2.8.1.4.3'	'Protein homeostasis.ubiquitin-proteasome system.ubiquitin-fold protein conjugation.Cullin-based ubiquitylation complexes.SKP1-CUL1-FBX (SCF) E3 ubiquitin ligase complexes.F-BOX substrate adaptor activities.substrate adaptor (FBX)'	'substrate adaptor FBX of SCF E3 ubiquitin ligase complex'
MLOC_62561	-1.57512	1.88871e-12	F-box/LRR-repeat protein 2IPR011889 (Bacterial surface protein 26-residue repeat)	'mloc_62561'	'19.2.2.8.1.4.3'	'Protein homeostasis.ubiquitin-proteasome system.ubiquitin-fold protein conjugation.Cullin-based ubiquitylation complexes.SKP1-CUL1-FBX (SCF) E3 ubiquitin ligase complexes.F-BOX substrate adaptor activities.substrate adaptor (FBX)'	'substrate adaptor FBX of SCF E3 ubiquitin ligase complex'
MLOC_15784	-2.88719	6.17344e-07	BTB/POZ and TAZ domain-containing protein 2IPR000197 (Zinc finger, TAZ-type), IPR011333 (BTB/POZ fold)	'mloc_15784'	'19.2.2.8.2.2.4'	'Protein homeostasis.ubiquitin-proteasome system.ubiquitin-fold protein conjugation.Cullin-based ubiquitylation complexes.CUL3-BTB E3 ubiquitin ligase complexes.BTB/POZ substrate adaptor activities.substate adaptor (BT)'	'substate adaptor BT of CUL3-BTB E3 ubiquitin ligase complex'
MLOC_57149	-1.13894	2.95981e-11	Derlin-2IPR007599 (Derlin)	'mloc_57149'	'19.2.4.2.2.2'	'Protein homeostasis.ubiquitin-proteasome system.membrane-associated protein degradation.ER-associated protein degradation (ERAD).substrate extraction.membrane protein retrotranslocase (DFM1)'	'component DFM1 of ER-associated protein degradation (ERAD) machinery'
MLOC_12860	-1.28486	2.95989e-05	Autophagy-related proteinIPR018731 (Autophagy-related protein 13)	'mloc_12860'	'19.3.1.2'	'Protein homeostasis.autophagy.initiation complex.accessory component ATG13'	'accessory component ATG13 of ATG1-13 autophagosome assembly control complex'
MLOC_71271	-1.15219	2.27457e-05	Beclin 1 proteinIPR007243 (Autophagy-related protein 6)	'mloc_71271'	'19.3.2.2'	'Protein homeostasis.autophagy.nucleation complexes.regulatory component VPS30/ATG6'	'regulatory component VPS30/ATG6 of PI3-kinase vesicle nucleation complex I/II'
MLOC_16732	-1.95257	2.37667e-19	unknown protein FUNCTIONS IN: molecular_function unknown INVOLVED IN: biological_process unknown LOCATED IN: cellular_component unknown EXPRESSED IN: 25 plant structures EXPRESSED DURING: 15 growth stages BEST Arabidopsis thaliana protein match is: unknown protein . LENGTH=256	'mloc_16732'	'19.3.3.1.1'	'Protein homeostasis.autophagy.phagophore expansion.ATG8-binding cargo receptor activities.cargo receptor protein (ATI1/2)'	'cargo receptor protein (ATI1/2)'
MLOC_74717	-1.11589	3.18172e-05	ZZ type zinc finger domain proteinIPR000270 (Phox/Bem1p), IPR000433 (Zinc finger, ZZ-type), IPR009060 (UBA-like)	'mloc_74717'	'19.3.3.1.2'	'Protein homeostasis.autophagy.phagophore expansion.ATG8-binding cargo receptor activities.cargo receptor protein (NBR1)'	'autophagosome cargo receptor protein (NBR1)'
MLOC_74964	-1.21075	9.35442e-07	Autophagy 8aIPR004241 (Autophagy protein Atg8 ubiquitin-like)	'mloc_74964'	'19.3.3.4.1'	'Protein homeostasis.autophagy.phagophore expansion.ATG8-phosphatidylethanolamine conjugation system.ubiquitin-fold protein (ATG8)'	'autophagosome ubiquitin-fold protein (ATG8)'
MLOC_3448	-1.45295	5.19741e-09	Autophagy-related protein 2IPR015412 (Autophagy-related, C-terminal)	'mloc_3448'	'19.3.3.5.1.2'	'Protein homeostasis.autophagy.phagophore expansion.membrane shuttling.ATG9-2-18 membrane-recruiting complex.component ATG2'	'component ATG2 of autophagosome ATG9-2-18 membrane shuttling complex'
MLOC_56913	-1.15627	3.65215e-05	WD-repeat domain phosphoinositide-interacting protein 3IPR015943 (WD40/YVTN repeat-like-containing domain)	'mloc_56913'	'19.3.3.5.1.3'	'Protein homeostasis.autophagy.phagophore expansion.membrane shuttling.ATG9-2-18 membrane-recruiting complex.component ATG18'	'component ATG18 of autophagosome ATG9-2-18 membrane shuttling complex'
MLOC_81876	-1.62711	3.90721e-11	Cysteine proteinaseIPR000118 (Granulin), IPR013128 (Peptidase C1A, papain)	'mloc_81876'	'19.4.1.1'	'Protein homeostasis.proteolysis.cysteine-type peptidase activities.C1-class protease (Papain)'	'protease (Papain)'
MLOC_25678	-3.31308	1.30555e-10	Cysteine proteinases superfamily protein LENGTH=361IPR013128 (Peptidase C1A, papain)	'mloc_25678'	'19.4.1.1'	'Protein homeostasis.proteolysis.cysteine-type peptidase activities.C1-class protease (Papain)'	'protease (Papain)'
MLOC_59407	-1.21193	7.52156e-06	Vacuolar processing enzyme 3IPR001096 (Peptidase C13, legumain)	'mloc_59407'	'19.4.1.3'	'Protein homeostasis.proteolysis.cysteine-type peptidase activities.C13-class asparaginyl endopeptidase (Legumain)'	'asparaginyl endopeptidase (Legumain)'	'27.2.4.1'	'Multi-process regulation.Programmed Cell Death (PCD) system.vacuole-mediated cell death.cysteine proteinase (VPE)'	'programmed cell death cysteine proteinase (VPE)'
MLOC_13009	-1.39566	2.80413e-05	Subtilisin-like serine proteaseIPR015500 (Peptidase S8, subtilisin-related), IPR023828 (Peptidase S8, subtilisin, Ser-active site)	'mloc_13009'	'19.4.2.1.5'	'Protein homeostasis.proteolysis.serine-type peptidase activities.S8-class protease (subtilisin) families.protease (SBT5)'	'protease (SBT5)'
MLOC_6671	-1.35316	9.06551e-07	Serine carboxypeptidase, putativeIPR001563 (Peptidase S10, serine carboxypeptidase)	'mloc_6671'	'19.4.2.2'	'Protein homeostasis.proteolysis.serine-type peptidase activities.S10-class serine carboxypeptidase (SCPL)'	'serine carboxypeptidase'
MLOC_60849	-1.40383	7.49262e-06	Serine carboxypeptidase, putativeIPR001563 (Peptidase S10, serine carboxypeptidase)	'mloc_60849'	'19.4.2.2'	'Protein homeostasis.proteolysis.serine-type peptidase activities.S10-class serine carboxypeptidase (SCPL)'	'serine carboxypeptidase'
MLOC_67325	-1.54314	0.0293328	MLOC_67325	'mloc_67325'	'19.4.2.2'	'Protein homeostasis.proteolysis.serine-type peptidase activities.S10-class serine carboxypeptidase (SCPL)'	'serine carboxypeptidase'
MLOC_55352	-1.69723	2.89484e-09	Serine carboxypeptidase-like proteinIPR001563 (Peptidase S10, serine carboxypeptidase)	'mloc_55352'	'19.4.2.2'	'Protein homeostasis.proteolysis.serine-type peptidase activities.S10-class serine carboxypeptidase (SCPL)'	'serine carboxypeptidase'
MLOC_36824	-1.95511	0.000939037	Serine carboxypeptidase family protein, expressedIPR001563 (Peptidase S10, serine carboxypeptidase)	'mloc_36824'	'19.4.2.2'	'Protein homeostasis.proteolysis.serine-type peptidase activities.S10-class serine carboxypeptidase (SCPL)'	'serine carboxypeptidase'
MLOC_66029	-2.14182	2.71747e-05	Serine carboxypeptidase, putativeIPR001563 (Peptidase S10, serine carboxypeptidase)	'mloc_66029'	'19.4.2.2'	'Protein homeostasis.proteolysis.serine-type peptidase activities.S10-class serine carboxypeptidase (SCPL)'	'serine carboxypeptidase'
MLOC_3793	-2.60718	4.59005e-17	Serine carboxypeptidase 1IPR001563 (Peptidase S10, serine carboxypeptidase)	'mloc_3793'	'19.4.2.2'	'Protein homeostasis.proteolysis.serine-type peptidase activities.S10-class serine carboxypeptidase (SCPL)'	'serine carboxypeptidase'
MLOC_65780	-2.84353	4.91212e-30	Peptidase S16 lon domain proteinIPR003111 (Peptidase S16, lon N-terminal), IPR015947 (PUA-like domain)	'mloc_65780'	'19.4.2.4'	'Protein homeostasis.proteolysis.serine-type peptidase activities.S16-class protease (LON)'	'protease (LON)'
MLOC_71572	-1.1263	4.97454e-05	MLOC_71572	'mloc_71572'	'19.4.2.6'	'Protein homeostasis.proteolysis.serine-type peptidase activities.S54-class protease (RBL))'	'protease (RBL)'
MLOC_14045	-3.99589	1.87095e-06	Lysosomal pro-X carboxypeptidase, putativeIPR008758 (Peptidase S28)	'mloc_14045'	'19.4.2.7'	'Protein homeostasis.proteolysis.serine-type peptidase activities.S28-class serine carboxypeptidase'	'S28-class serine carboxypeptidase'
MLOC_71249	-1.59224	2.86473e-08	Chaperone protein ClpB 1IPR001270 (Chaperonin ClpA/B), IPR004176 (Clp, N-terminal), IPR019489 (Clp ATPase, C-terminal), IPR023150 (Double Clp-N motif)	'mloc_71249'	'19.4.2.9.5'	'Protein homeostasis.proteolysis.serine-type peptidase activities.chloroplast Clp-type protease complex.chaperone component ClpD'	'chaperone component ClpD of chloroplast Clp-type protease complex'
MLOC_13635	-1.13209	0.00652478	Eukaryotic aspartyl protease family protein, expressedIPR001461 (Peptidase A1), IPR021109 (Peptidase aspartic)	'mloc_13635'	'19.4.3.1'	'Protein homeostasis.proteolysis.aspartic-type peptidase activities.A1-class protease (Pepsin)'	'Pepsin-type protease'
MLOC_63490	-1.15823	0.0176015	Eukaryotic aspartyl protease family protein, expressedIPR001461 (Peptidase A1), IPR021109 (Peptidase aspartic)	'mloc_63490'	'19.4.3.1'	'Protein homeostasis.proteolysis.aspartic-type peptidase activities.A1-class protease (Pepsin)'	'Pepsin-type protease'
MLOC_15283	-1.30206	1.82553e-06	Eukaryotic aspartyl protease family protein LENGTH=583IPR001461 (Peptidase A1), IPR021109 (Peptidase aspartic)	'mloc_15283'	'19.4.3.1'	'Protein homeostasis.proteolysis.aspartic-type peptidase activities.A1-class protease (Pepsin)'	'Pepsin-type protease'
MLOC_77289	-1.40546	9.01419e-09	Eukaryotic aspartyl protease family protein LENGTH=583IPR001461 (Peptidase A1), IPR021109 (Peptidase aspartic)	'mloc_77289'	'19.4.3.1'	'Protein homeostasis.proteolysis.aspartic-type peptidase activities.A1-class protease (Pepsin)'	'Pepsin-type protease'
MLOC_61922	-1.4743	0.0053898	Eukaryotic aspartyl protease family protein LENGTH=484IPR001461 (Peptidase A1), IPR021109 (Peptidase aspartic)	'mloc_61922'	'19.4.3.1'	'Protein homeostasis.proteolysis.aspartic-type peptidase activities.A1-class protease (Pepsin)'	'Pepsin-type protease'
MLOC_7044	-1.65211	0.043103	Eukaryotic aspartyl protease family protein LENGTH=535IPR001461 (Peptidase A1), IPR021109 (Peptidase aspartic)	'mloc_7044'	'19.4.3.1'	'Protein homeostasis.proteolysis.aspartic-type peptidase activities.A1-class protease (Pepsin)'	'Pepsin-type protease'
MLOC_68227	-1.85073	2.28871e-10	Aspartic proteinaseIPR001461 (Peptidase A1), IPR011001 (Saposin-like), IPR021109 (Peptidase aspartic)	'mloc_68227'	'19.4.3.1'	'Protein homeostasis.proteolysis.aspartic-type peptidase activities.A1-class protease (Pepsin)'	'Pepsin-type protease'
MLOC_69708	-1.92028	3.31634e-09	Eukaryotic aspartyl protease family protein LENGTH=524IPR001461 (Peptidase A1), IPR021109 (Peptidase aspartic)	'mloc_69708'	'19.4.3.1'	'Protein homeostasis.proteolysis.aspartic-type peptidase activities.A1-class protease (Pepsin)'	'Pepsin-type protease'
MLOC_66743	-2.04885	0.035753	Eukaryotic aspartyl protease family protein LENGTH=433IPR001461 (Peptidase A1), IPR021109 (Peptidase aspartic)	'mloc_66743'	'19.4.3.1'	'Protein homeostasis.proteolysis.aspartic-type peptidase activities.A1-class protease (Pepsin)'	'Pepsin-type protease'
MLOC_78490	-2.13247	0.0107335	Eukaryotic aspartyl protease family protein, expressedIPR001461 (Peptidase A1), IPR021109 (Peptidase aspartic)	'mloc_78490'	'19.4.3.1'	'Protein homeostasis.proteolysis.aspartic-type peptidase activities.A1-class protease (Pepsin)'	'Pepsin-type protease'
MLOC_43794	-2.26933	2.97392e-05	Xylanase inhibitorIPR001461 (Peptidase A1), IPR021109 (Peptidase aspartic)	'mloc_43794'	'19.4.3.1'	'Protein homeostasis.proteolysis.aspartic-type peptidase activities.A1-class protease (Pepsin)'	'Pepsin-type protease'
MLOC_65040	-2.31225	8.6754e-06	Eukaryotic aspartyl protease family protein LENGTH=474IPR001461 (Peptidase A1), IPR021109 (Peptidase aspartic)	'mloc_65040'	'19.4.3.1'	'Protein homeostasis.proteolysis.aspartic-type peptidase activities.A1-class protease (Pepsin)'	'Pepsin-type protease'
MLOC_7490	-2.53189	2.78064e-05	Eukaryotic aspartyl protease family protein, expressedIPR001461 (Peptidase A1), IPR021109 (Peptidase aspartic)	'mloc_7490'	'19.4.3.1'	'Protein homeostasis.proteolysis.aspartic-type peptidase activities.A1-class protease (Pepsin)'	'Pepsin-type protease'
MLOC_697	-2.80691	0.00370101	Eukaryotic aspartyl protease family protein LENGTH=461IPR001461 (Peptidase A1), IPR021109 (Peptidase aspartic)	'mloc_697'	'19.4.3.1'	'Protein homeostasis.proteolysis.aspartic-type peptidase activities.A1-class protease (Pepsin)'	'Pepsin-type protease'
MLOC_56007	-2.88054	1.51531e-09	Eukaryotic aspartyl protease family protein LENGTH=474IPR001461 (Peptidase A1), IPR021109 (Peptidase aspartic)	'mloc_56007'	'19.4.3.1'	'Protein homeostasis.proteolysis.aspartic-type peptidase activities.A1-class protease (Pepsin)'	'Pepsin-type protease'
MLOC_37890	-2.96978	4.84115e-17	Eukaryotic aspartyl protease family protein LENGTH=434IPR001461 (Peptidase A1), IPR021109 (Peptidase aspartic)	'mloc_37890'	'19.4.3.1'	'Protein homeostasis.proteolysis.aspartic-type peptidase activities.A1-class protease (Pepsin)'	'Pepsin-type protease'
MLOC_51955	-3.24251	5.26188e-07	Eukaryotic aspartyl protease family protein LENGTH=461IPR001461 (Peptidase A1), IPR021109 (Peptidase aspartic)	'mloc_51955'	'19.4.3.1'	'Protein homeostasis.proteolysis.aspartic-type peptidase activities.A1-class protease (Pepsin)'	'Pepsin-type protease'
MLOC_26558	-3.8688	1.68327e-57	Xylanase inhibitorIPR001461 (Peptidase A1), IPR021109 (Peptidase aspartic)	'mloc_26558'	'19.4.3.1'	'Protein homeostasis.proteolysis.aspartic-type peptidase activities.A1-class protease (Pepsin)'	'Pepsin-type protease'
MLOC_69013	-4.0013	5.21672e-11	Eukaryotic aspartyl protease family protein LENGTH=474IPR001461 (Peptidase A1), IPR021109 (Peptidase aspartic)	'mloc_69013'	'19.4.3.1'	'Protein homeostasis.proteolysis.aspartic-type peptidase activities.A1-class protease (Pepsin)'	'Pepsin-type protease'
MLOC_9817	-1.94209	1.5473e-05	Gamma-glutamyltranspeptidaseIPR000101 (Gamma-glutamyltranspeptidase)	'mloc_9817'	'19.4.4.1'	'Protein homeostasis.proteolysis.threonine-type peptidase activities.T3-class gamma-glutamyl transpeptidase (GGT)'	'gamma-glutamyl transpeptidase (GGT)'
MLOC_40064	-1.17023	0.00138393	MLOC_40064	'mloc_40064'	'19.4.5.3'	'Protein homeostasis.proteolysis.metallopeptidase activities.M10-class metalloprotease (Matrixin)'	'metalloprotease (Matrixin)'
MLOC_15950	-2.30235	4.60941e-09	Matrix metalloproteinase-9IPR021190 (Peptidase M10A, matrix metallopeptidase), IPR024079 (Metallopeptidase, catalytic domain)	'mloc_15950'	'19.4.5.3'	'Protein homeostasis.proteolysis.metallopeptidase activities.M10-class metalloprotease (Matrixin)'	'metalloprotease (Matrixin)'
MLOC_6354	-2.47597	0.00019572	Matrix metalloproteinase-28IPR021190 (Peptidase M10A, matrix metallopeptidase), IPR024079 (Metallopeptidase, catalytic domain)	'mloc_6354'	'19.4.5.3'	'Protein homeostasis.proteolysis.metallopeptidase activities.M10-class metalloprotease (Matrixin)'	'metalloprotease (Matrixin)'
MLOC_75668	-2.71996	3.18634e-17	Cytosol aminopeptidase family protein LENGTH=520IPR011356 (Peptidase M17)	'mloc_75668'	'19.4.5.6.3'	'Protein homeostasis.proteolysis.metallopeptidase activities.aminopeptidase activities.M17-class leucyl aminopeptidase (LAP)'	'M17-class leucyl aminopeptidase (LAP)'
MLOC_66888	-1.18746	6.34982e-07	Glutamate carboxypeptidase 2IPR003137 (Protease-associated domain, PA), IPR006311 (Twin-arginine translocation pathway, signal sequence), IPR007365 (Transferrin receptor-like, dimerisation domain), IPR007484 (Peptidase M28)	'mloc_66888'	'19.4.5.7.3'	'Protein homeostasis.proteolysis.metallopeptidase activities.carboxypeptidase activities.M28-class carboxypeptidase'	'M28 carboxypeptidase'
MLOC_44418	-2.5438	3.02642e-05	Endoplasmic reticulum metallopeptidaseIPR007484 (Peptidase M28)	'mloc_44418'	'19.4.5.7.3'	'Protein homeostasis.proteolysis.metallopeptidase activities.carboxypeptidase activities.M28-class carboxypeptidase'	'M28 carboxypeptidase'
MLOC_38407	-1.28197	0.0288592	Proteinase inhibitor I4, serpinIPR000215 (Protease inhibitor I4, serpin), IPR023795 (Protease inhibitor I4, serpin, conserved site), IPR023796 (Serpin domain)	'mloc_38407'	'19.4.6.1'	'Protein homeostasis.proteolysis.protease inhibitor activities.Serpin protease inhibitor'	'Serpin protease inhibitor'
MLOC_66958	-2.13517	8.70289e-05	Serpin 3IPR000215 (Protease inhibitor I4, serpin), IPR023796 (Serpin domain)	'mloc_66958'	'19.4.6.1'	'Protein homeostasis.proteolysis.protease inhibitor activities.Serpin protease inhibitor'	'Serpin protease inhibitor'
MLOC_62055	-1.71014	0.0222167	Bowman-Birk type trypsin inhibitorIPR000877 (Proteinase inhibitor I12, Bowman-Birk)	'mloc_62055'	'19.4.6.3'	'Protein homeostasis.proteolysis.protease inhibitor activities.Bowman-Birk protease inhibitor'	'Bowman-Birk protease inhibitor'
MLOC_5646	-2.9574	1.9716e-09	Bowman-Birk type trypsin inhibitorIPR000877 (Proteinase inhibitor I12, Bowman-Birk)	'mloc_5646'	'19.4.6.3'	'Protein homeostasis.proteolysis.protease inhibitor activities.Bowman-Birk protease inhibitor'	'Bowman-Birk protease inhibitor'
MLOC_39668	-3.8686	6.72627e-127	Bowman-Birk type trypsin inhibitorIPR000877 (Proteinase inhibitor I12, Bowman-Birk)	'mloc_39668'	'19.4.6.3'	'Protein homeostasis.proteolysis.protease inhibitor activities.Bowman-Birk protease inhibitor'	'Bowman-Birk protease inhibitor'
MLOC_19118	-4.08211	3.16542e-16	Bowman-Birk type trypsin inhibitorIPR000877 (Proteinase inhibitor I12, Bowman-Birk)	'mloc_19118'	'19.4.6.3'	'Protein homeostasis.proteolysis.protease inhibitor activities.Bowman-Birk protease inhibitor'	'Bowman-Birk protease inhibitor'
MLOC_18975	-1.62308	0.00115516	Chymotrypsin inhibitor-2IPR000864 (Proteinase inhibitor I13, potato inhibitor I)	'mloc_18975'	'19.4.6.4'	'Protein homeostasis.proteolysis.protease inhibitor activities.PR6 protease inhibitor'	'PR6 protease inhibitor'
MLOC_2643	-1.71517	2.32452e-10	Chymotrypsin inhibitor-2IPR000864 (Proteinase inhibitor I13, potato inhibitor I)	'mloc_2643'	'19.4.6.4'	'Protein homeostasis.proteolysis.protease inhibitor activities.PR6 protease inhibitor'	'PR6 protease inhibitor'
MLOC_81846	-1.72613	0.000211197	Chymotrypsin inhibitor-2IPR000864 (Proteinase inhibitor I13, potato inhibitor I)	'mloc_81846'	'19.4.6.4'	'Protein homeostasis.proteolysis.protease inhibitor activities.PR6 protease inhibitor'	'PR6 protease inhibitor'
MLOC_34615	-2.20431	1.08656e-15	Chymotrypsin inhibitor-2IPR000864 (Proteinase inhibitor I13, potato inhibitor I)	'mloc_34615'	'19.4.6.4'	'Protein homeostasis.proteolysis.protease inhibitor activities.PR6 protease inhibitor'	'PR6 protease inhibitor'
MLOC_70346	-3.18723	4.70783e-11	Chymotrypsin inhibitor-2IPR000864 (Proteinase inhibitor I13, potato inhibitor I)	'mloc_70346'	'19.4.6.4'	'Protein homeostasis.proteolysis.protease inhibitor activities.PR6 protease inhibitor'	'PR6 protease inhibitor'
MLOC_7060	-2.37014	1.44201e-09	Fructose-6-phosphate 1-phosphotransferaseIPR000023 (Phosphofructokinase domain), IPR011183 (Pyrophosphate-dependent phosphofructokinase PfpB)	'mloc_7060'	'2.1.1.1.2'	'Cellular respiration.glycolysis.cytosolic glycolysis.phosphofructokinase activities.pyrophosphate-dependent phosphofructokinase'	'pyrophosphate-dependent phosphofructokinase'
MLOC_64212	-1.70803	6.47187e-11	Phosphoglycerate mutase, putativeIPR013078 (Histidine phosphatase superfamily, clade-1)	'mloc_64212'	'2.1.1.6'	'Cellular respiration.glycolysis.cytosolic glycolysis.phosphoglycerate mutase'	'phosphoglycerate mutase'
MLOC_79331	-1.13154	2.16133e-05	Pyruvate kinaseIPR001697 (Pyruvate kinase)	'mloc_79331'	'2.1.1.8'	'Cellular respiration.glycolysis.cytosolic glycolysis.pyruvate kinase'	'pyruvate kinase'
MLOC_10572	-1.13561	0.000411677	Family of unknown function (DUF566) LENGTH=644IPR007573 (Protein of unknown function DUF566)	'mloc_10572'	'20.1.2.2.8'	'Cytoskeleton organisation.microtubular network.microtubule Tubulin heterodimer formation.Augmin gamma-Tubulin Ring Complex recruiting complex.component AUG8'	'component AUG8 of Augmin gamma-TuRC recruiting complex'
MLOC_5393	-1.57686	7.99189e-09	Kinesin-related proteinIPR001752 (Kinesin, motor domain)	'mloc_5393'	'20.1.3.12'	'Cytoskeleton organisation.microtubular network.Kinesin microtubule-based motor protein activities.motor protein (Kinesin-14)'	'motor protein (Kinesin-14)'
MLOC_56003	-1.00595	0.00594783	Actin-1IPR004000 (Actin-like)	'mloc_56003'	'20.2.1'	'Cytoskeleton organisation.microfilament network.actin filament protein'	'actin filament protein'
MLOC_73132	-2.05021	2.08206e-21	Actin-7IPR004000 (Actin-like)	'mloc_73132'	'20.2.1'	'Cytoskeleton organisation.microfilament network.actin filament protein'	'actin filament protein'
MLOC_6026	-1.20953	4.77962e-12	WPP domain-interacting protein	'mloc_6026'	'20.4.2.1.2'	'Cytoskeleton organisation.nuclear dynamics.nuclear movement.SUN-WIP cytoskeleton-nucleoskeleton-linker complex.outer nuclear envelope component WIP'	'outer nuclear envelope component WIP of SUN-WIP cytoskeleton-nucleoskeleton-linker complex'
MLOC_55589	-1.92702	4.78386e-07	Protein CHUP1IPR000381 (Inhibin, beta B subunit)	'mloc_55589'	'20.5.1'	'Cytoskeleton organisation.plastid movement.motility factor (CHUP)'	'motility factor (CHUP)'
MLOC_22037	-2.22592	4.45579e-10	Plastid movement impaired1	'mloc_22037'	'20.5.4'	'Cytoskeleton organisation.plastid movement.actin stability factor (PMI1)'	'actin stability factor (PMI1)'
MLOC_15579	-1.22726	1.09087e-05	Protein WEAK CHLOROPLAST MOVEMENT UNDER BLUE LIGHT 1IPR008545 (Protein of unknown function DUF827, plant)	'mloc_15579'	'20.5.7.1'	'Cytoskeleton organisation.plastid movement.WEB1-PMI2 actin filament reorganisation complex.component WEB1'	'component WEB1 of WEB1-PMI2 cp-actin filament reorganisation complex'
MLOC_743	-1.06541	0.000200147	tracheary element differentiation-related 6 LENGTH=116	'mloc_743'	'21.1.1.5.1'	'Cell wall organisation.cellulose.cellulose synthase complex (CSC).secondary cell wall CSC.regulatory protein (TED)'	'cellulose synthase CSC-interactive protein (TED)'
MLOC_7722	-1.08345	0.0033939	Protein COBRA, putativeIPR006918 (Glycosyl-phosphatidyl inositol-anchored, plant)	'mloc_7722'	'21.1.2.2'	'Cell wall organisation.cellulose.cellulose-hemicellulose network assembly.regulatory protein (COB)'	'regulatory protein (COB) of cellulose-hemicellulose network assembly'
MLOC_75041	-1.98103	5.85116e-07	Protein COBRA, putativeIPR006918 (Glycosyl-phosphatidyl inositol-anchored, plant)	'mloc_75041'	'21.1.2.2'	'Cell wall organisation.cellulose.cellulose-hemicellulose network assembly.regulatory protein (COB)'	'regulatory protein (COB) of cellulose-hemicellulose network assembly'
MLOC_56989	-1.7758	0.0184724	myb domain protein 36 LENGTH=333IPR009057 (Homeodomain-like), IPR015495 (Myb transcription factor)	'mloc_56989'	'21.10.1'	'Cell wall organisation.Casparian strip formation.regulatory protein (MYB36)'	'regulatory protein (MYB36) involved in Casparian strip formation'
MLOC_54119	-2.13001	7.03476e-05	Galactosyl transferase GMA12/MNN10 family proteinIPR008630 (Galactosyl transferase)	'mloc_54119'	'21.2.1.1.2'	'Cell wall organisation.hemicellulose.xyloglucan.biosynthesis.1,6-alpha-xylosyltransferase (XXT)'	'1,6-alpha-xylosyltransferase (XXT)'
MLOC_34919	-1.37921	0.000121051	fucosyltransferase 1 LENGTH=558IPR004938 (Xyloglucan fucosyltransferase)	'mloc_34919'	'21.2.1.1.4'	'Cell wall organisation.hemicellulose.xyloglucan.biosynthesis.1,2-alpha-fucosyltransferase (FUT)'	'1,2-alpha-fucosyltransferase (FUT)'
MLOC_63491	-1.93651	0.0317241	galacturonosyltransferase-like 2 LENGTH=341IPR002495 (Glycosyl transferase, family 8)	'mloc_63491'	'21.2.2.1.1'	'Cell wall organisation.hemicellulose.xylan.biosynthesis.galacturonosyltransferase'	'galacturonosyltransferase'
MLOC_12909	-2.00928	7.78122e-07	Glycogenin-like proteinIPR002495 (Glycosyl transferase, family 8)	'mloc_12909'	'21.2.2.1.2.1'	'Cell wall organisation.hemicellulose.xylan.biosynthesis.glucuronosyltransferase activities.glucuronosyltransferase (GUX)'	'glucuronosyltransferase (GUX)'
MLOC_70487	-1.95559	1.58281e-16	TRICHOME BIREFRINGENCE-LIKE 28 LENGTH=424	'mloc_70487'	'21.2.2.2.2'	'Cell wall organisation.hemicellulose.xylan.modification and degradation.xylan O-acetyltransferase (XOAT)'	'xylan O-acetyltransferase (XOAT)'
MLOC_75090	-1.75253	0.00552393	Endo-1,4-beta-xylanaseIPR001000 (Glycoside hydrolase, family 10), IPR008979 (Galactose-binding domain-like), IPR017853 (Glycoside hydrolase, superfamily)	'mloc_75090'	'21.2.2.2.4'	'Cell wall organisation.hemicellulose.xylan.modification and degradation.endo-beta-1,4-xylanase'	'endo-beta-1,4-xylanase'
MLOC_19594	-2.45597	0.0121312	Cellulose synthase-like proteinIPR005150 (Cellulose synthase)	'mloc_19594'	'21.2.4.1'	'Cell wall organisation.hemicellulose.mixed-linked glucan.D-glucan synthase (CSLF)'	'D-glucan synthase (CSLF)'
MLOC_53007	-2.04863	3.90285e-06	Cellulose synthase-like protein H1IPR005150 (Cellulose synthase)	'mloc_53007'	'21.2.4.2'	'Cell wall organisation.hemicellulose.mixed-linked glucan.D-glucan synthase (CSLH)'	'D-glucan synthase (CSLH)'
MLOC_65390	-2.76154	0.00022771	PectinesteraseIPR006501 (Pectinesterase inhibitor), IPR011050 (Pectin lyase fold/virulence factor)	'mloc_65390'	'21.3.1.2.1'	'Cell wall organisation.pectin.homogalacturonan.modification and degradation.pectin methylesterase'	'pectin methylesterase'
MLOC_69251	-3.44384	0.000212645	PectinesteraseIPR011050 (Pectin lyase fold/virulence factor)	'mloc_69251'	'21.3.1.2.1'	'Cell wall organisation.pectin.homogalacturonan.modification and degradation.pectin methylesterase'	'pectin methylesterase'
MLOC_12859	-3.89362	1.69318e-12	PectinesteraseIPR006501 (Pectinesterase inhibitor), IPR011050 (Pectin lyase fold/virulence factor)	'mloc_12859'	'21.3.1.2.1'	'Cell wall organisation.pectin.homogalacturonan.modification and degradation.pectin methylesterase'	'pectin methylesterase'
MLOC_44256	-1.15665	2.07982e-05	Alpha-N-arabinofuranosidase AIPR008979 (Galactose-binding domain-like), IPR010720 (Alpha-L-arabinofuranosidase, C-terminal), IPR017853 (Glycoside hydrolase, superfamily)	'mloc_44256'	'21.3.2.2.4.1'	'Cell wall organisation.pectin.rhamnogalacturonan I.modification and degradation.alpha-L-arabinofuranosidase activities.bifunctional alpha-L-arabinofuranosidase and beta-D-xylosidase (ASD)'	'bifunctional alpha-L-arabinofuranosidase and beta-D-xylosidase (ASD)'
MLOC_72365	-1.60738	0.00979878	Alpha-N-arabinofuranosidase AIPR010720 (Alpha-L-arabinofuranosidase, C-terminal), IPR017853 (Glycoside hydrolase, superfamily)	'mloc_72365'	'21.3.2.2.4.1'	'Cell wall organisation.pectin.rhamnogalacturonan I.modification and degradation.alpha-L-arabinofuranosidase activities.bifunctional alpha-L-arabinofuranosidase and beta-D-xylosidase (ASD)'	'bifunctional alpha-L-arabinofuranosidase and beta-D-xylosidase (ASD)'
MLOC_60721	-1.90537	2.84135e-08	Beta-D-xylosidaseIPR002772 (Glycoside hydrolase family 3 C-terminal domain), IPR017853 (Glycoside hydrolase, superfamily)	'mloc_60721'	'21.3.2.2.4.2'	'Cell wall organisation.pectin.rhamnogalacturonan I.modification and degradation.alpha-L-arabinofuranosidase activities.bifunctional alpha-L-arabinofuranosidase and beta-D-xylosidase (BXL)'	'bifunctional alpha-L-arabinofuranosidase and beta-D-xylosidase (BXL)'
MLOC_6473	-2.74945	1.04671e-17	Beta-D-xylosidaseIPR002772 (Glycoside hydrolase family 3 C-terminal domain), IPR017853 (Glycoside hydrolase, superfamily)	'mloc_6473'	'21.3.2.2.4.2'	'Cell wall organisation.pectin.rhamnogalacturonan I.modification and degradation.alpha-L-arabinofuranosidase activities.bifunctional alpha-L-arabinofuranosidase and beta-D-xylosidase (BXL)'	'bifunctional alpha-L-arabinofuranosidase and beta-D-xylosidase (BXL)'
MLOC_6444	-5.44972	7.38794e-12	PolygalacturonaseIPR000743 (Glycoside hydrolase, family 28), IPR011050 (Pectin lyase fold/virulence factor)	'mloc_6444'	'21.3.5.1.1'	'Cell wall organisation.pectin.modification and degradation.polygalacturonase activities.polygalacturonase (QRT2)'	'polygalacturonase (QRT2)'
MLOC_26912	-1.86134	1.64433e-06	Pectinacetylesterase family protein LENGTH=416IPR004963 (Pectinacetylesterase)	'mloc_26912'	'21.3.5.4'	'Cell wall organisation.pectin.modification and degradation.pectin acetylesterase'	'pectin acetylesterase'
MLOC_45727	-1.16989	0.0160751	Non-specific lipid-transfer proteinIPR000528 (Plant lipid transfer protein/Par allergen), IPR016140 (Bifunctional inhibitor/plant lipid transfer protein/seed storage helical domain)	'mloc_45727'	'21.4.1.1.4'	'Cell wall organisation.cell wall proteins.hydroxyproline-rich glycoprotein activities.arabinogalactan-protein activities.Xylogen-type arabinogalactan protein (XYP/XYLP)'	'arabinogalactan protein (Xylogen)'
MLOC_68471	-1.97422	4.12198e-08	Non-specific lipid-transfer proteinIPR000528 (Plant lipid transfer protein/Par allergen), IPR016140 (Bifunctional inhibitor/plant lipid transfer protein/seed storage helical domain)	'mloc_68471'	'21.4.1.1.4'	'Cell wall organisation.cell wall proteins.hydroxyproline-rich glycoprotein activities.arabinogalactan-protein activities.Xylogen-type arabinogalactan protein (XYP/XYLP)'	'arabinogalactan protein (Xylogen)'
MLOC_19090	-1.10655	2.13926e-07	Leucine-rich repeat receptor-like protein kinase family protein LENGTH=1124IPR001611 (Leucine-rich repeat)	'mloc_19090'	'21.4.1.3.2'	'Cell wall organisation.cell wall proteins.hydroxyproline-rich glycoprotein activities.extensin activities.LRR-domain extensin'	'LRR-domain extensin'
MLOC_55369	-1.54713	0.000365807	Leucine-rich repeat receptor-like protein kinase family protein LENGTH=1141IPR001611 (Leucine-rich repeat)	'mloc_55369'	'21.4.1.3.2'	'Cell wall organisation.cell wall proteins.hydroxyproline-rich glycoprotein activities.extensin activities.LRR-domain extensin'	'LRR-domain extensin'
MLOC_6637	-1.66702	2.93099e-05	Expansin 2IPR007118 (Expansin/Lol pI), IPR014733 (Barwin-like endoglucanase)	'mloc_6637'	'21.4.2.1'	'Cell wall organisation.cell wall proteins.expansin activities.alpha-class expansin'	'alpha-class expansin'
MLOC_53864	-1.86906	3.12052e-16	Expansin-like 3IPR007118 (Expansin/Lol pI), IPR014733 (Barwin-like endoglucanase)	'mloc_53864'	'21.4.2.2'	'Cell wall organisation.cell wall proteins.expansin activities.alpha-like-class expansin'	'alpha-like-class expansin'
MLOC_75745	-1.8083	6.6877e-06	Aldehyde dehydrogenaseIPR016161 (Aldehyde/histidinol dehydrogenase)	'mloc_75745'	'21.5.1'	'Cell wall organisation.cell wall hydroxycinnamic acids.hydroxycinnamaldehyde dehydrogenase'	'hydroxycinnamaldehyde dehydrogenase'
MLOC_69571	-1.75971	0.00044159	Cytochrome P450IPR001128 (Cytochrome P450)	'mloc_69571'	'21.6.1.6'	'Cell wall organisation.lignin.monolignol biosynthesis.ferulate 5-hydroxylase (F5H)'	'ferulate 5-hydroxylase (F5H)'
MLOC_10397	-1.11439	0.000541707	Acyl transferaseIPR003480 (Transferase), IPR023213 (Chloramphenicol acetyltransferase-like domain)	'mloc_10397'	'21.6.2.1'	'Cell wall organisation.lignin.monolignol conjugation and polymerization.p-coumaroyl-CoA:monolignol transferase (PMT)'	'p-coumaroyl-CoA:monolignol transferase (PMT)'
MLOC_21519	-2.15975	2.49938e-07	Glucan synthase-like 7IPR003440 (Glycosyl transferase, family 48)	'mloc_21519'	'21.7.1'	'Cell wall organisation.callose.callose synthase'	'callose synthase'
MLOC_18417	-3.71352	3.16635e-06	Fatty acyl coA reductaseIPR004262 (Male sterility), IPR016040 (NAD(P)-binding domain)	'mloc_18417'	'21.9.1.6.1'	'Cell wall organisation.cutin and suberin.cuticular lipid formation.acyl-reduction pathway.fatty acyl CoA reductase'	'fatty acyl CoA reductase'
MLOC_12630	-1.57219	0.000368163	O-acyltransferase WSD1IPR004255 (O-acyltransferase, WSD1, N-terminal), IPR009721 (O-acyltransferase, WSD1, C-terminal), IPR023213 (Chloramphenicol acetyltransferase-like domain)	'mloc_12630'	'21.9.1.6.2'	'Cell wall organisation.cutin and suberin.cuticular lipid formation.acyl-reduction pathway.wax ester synthase and diacylglycerol acyltransferase'	'wax ester synthase and diacylglycerol acyltransferase'
MLOC_74286	-2.03567	0.000570976	O-acyltransferase (WSD1-like) family protein LENGTH=486IPR004255 (O-acyltransferase, WSD1, N-terminal), IPR009721 (O-acyltransferase, WSD1, C-terminal)	'mloc_74286'	'21.9.1.6.2'	'Cell wall organisation.cutin and suberin.cuticular lipid formation.acyl-reduction pathway.wax ester synthase and diacylglycerol acyltransferase'	'wax ester synthase and diacylglycerol acyltransferase'
MLOC_8076	-2.68319	9.85788e-14	O-acyltransferase WSD1IPR004255 (O-acyltransferase, WSD1, N-terminal), IPR009721 (O-acyltransferase, WSD1, C-terminal)	'mloc_8076'	'21.9.1.6.2'	'Cell wall organisation.cutin and suberin.cuticular lipid formation.acyl-reduction pathway.wax ester synthase and diacylglycerol acyltransferase'	'wax ester synthase and diacylglycerol acyltransferase'
MLOC_70751	-1.45728	6.39244e-07	Fatty acid hydroxylase superfamily LENGTH=632IPR006694 (Fatty acid hydroxylase), IPR016040 (NAD(P)-binding domain), IPR021940 (Uncharacterised domain Wax2, C-terminal)	'mloc_70751'	'21.9.1.7.1.2'	'Cell wall organisation.cutin and suberin.cuticular lipid formation.alkane-forming pathway.CER1-CER3 alkane-forming complex.aldehyde-generating component CER3'	'aldehyde-generating component CER3 of CER1-CER3 alkane-forming complex'
MLOC_6294	-3.30197	3.69232e-25	GDSL esterase/lipaseIPR001087 (Lipase, GDSL), IPR013830 (Esterase, SGNH hydrolase-type)	'mloc_6294'	'21.9.5.2'	'Cell wall organisation.cutin and suberin.cutin polyester biosynthesis.cutin synthase (CD)'	'cutin synthase (CD)'
MLOC_77690	-5.04209	2.04386e-23	ADP-ribosylation factor family proteinIPR005225 (Small GTP-binding protein domain), IPR006689 (Small GTPase superfamily, ARF/SAR type)	'mloc_77690'	'22.1.1.2.1'	'Vesicle trafficking.ER export trafficking.Coat protein II (COPII) coatomer machinery.coat protein recruiting.small GTPase (Sar1)'	'small GTPase (Sar1)'
MLOC_60840	-1.89022	7.68068e-07	ARF-GAP domain 13IPR001164 (Arf GTPase activating protein), IPR008973 (C2 calcium/lipid-binding domain, CaLB)	'mloc_60840'	'22.3.2.3.3'	'Vesicle trafficking.post-Golgi trafficking.coat protein recruiting.ARF-GTPase activation.class III ARF-GAP protein'	'class III ARF-GAP ARF-GTPase-activating protein'
MLOC_53134	-1.1642	0.00453597	Vacuolar sorting receptor 7IPR003137 (Protease-associated domain, PA), IPR018097 (EGF-like calcium-binding, conserved site)	'mloc_53134'	'22.3.3.1'	'Vesicle trafficking.post-Golgi trafficking.vacuolar protein sorting.lytic vacuole sorting receptor (VSR)'	'lytic vacuole sorting receptor (VSR)'
MLOC_74047	-1.46714	7.78599e-05	MLOC_74047	'mloc_74047'	'22.3.3.1'	'Vesicle trafficking.post-Golgi trafficking.vacuolar protein sorting.lytic vacuole sorting receptor (VSR)'	'lytic vacuole sorting receptor (VSR)'
MLOC_28437	-1.07532	4.07785e-10	Ras-related protein Rab-25IPR001806 (Small GTPase superfamily), IPR005225 (Small GTP-binding protein domain)	'mloc_28437'	'22.3.4.1.1'	'Vesicle trafficking.post-Golgi trafficking.vesicle tethering.RAB-GTPase activities.A-class RAB GTPase'	'A-class RAB GTPase'
MLOC_63864	-1.31692	1.34203e-05	Ras-related protein Rab-25IPR001806 (Small GTPase superfamily), IPR005225 (Small GTP-binding protein domain)	'mloc_63864'	'22.3.4.1.1'	'Vesicle trafficking.post-Golgi trafficking.vesicle tethering.RAB-GTPase activities.A-class RAB GTPase'	'A-class RAB GTPase'
MLOC_12116	-1.33214	3.46578e-09	Ras-related protein Rab-6A, putative, expressedIPR001806 (Small GTPase superfamily), IPR005225 (Small GTP-binding protein domain)	'mloc_12116'	'22.3.4.1.8'	'Vesicle trafficking.post-Golgi trafficking.vesicle tethering.RAB-GTPase activities.H-class RAB GTPase'	'H-class RAB GTPase'
MLOC_11868	-2.12934	0.0140282	Rab GDP dissociation inhibitorIPR018203 (GDP dissociation inhibitor)	'mloc_11868'	'22.3.4.4.2'	'Vesicle trafficking.post-Golgi trafficking.vesicle tethering.RAB-GTPase membrane association.RAB-GTPase GDP-dissociation inhibitor (RAB-GDI)'	'RAB-GTPase GDP-dissociation inhibitor (RAB-GDI)'
MLOC_71069	-1.24297	0.00387392	PRA1 (Prenylated rab acceptor) family protein LENGTH=189IPR004895 (Prenylated rab acceptor PRA1)	'mloc_71069'	'22.3.4.4.3.2'	'Vesicle trafficking.post-Golgi trafficking.vesicle tethering.RAB-GTPase membrane association.RAB-GDI displacement factor (GDF) activities.B-G-class Rab-GDF protein'	'B-G-class Rab-GDF protein'
MLOC_65522	-1.33593	0.00164209	PRA1 (Prenylated rab acceptor) family protein LENGTH=188IPR004895 (Prenylated rab acceptor PRA1)	'mloc_65522'	'22.3.4.4.3.2'	'Vesicle trafficking.post-Golgi trafficking.vesicle tethering.RAB-GTPase membrane association.RAB-GDI displacement factor (GDF) activities.B-G-class Rab-GDF protein'	'B-G-class Rab-GDF protein'
MLOC_14679	-1.63302	2.58098e-08	Syntaxin 121IPR010989 (t-SNARE)	'mloc_14679'	'22.3.5.1.1.1'	'Vesicle trafficking.post-Golgi trafficking.target membrane fusion.membrane fusion complexes.Qa-type SNARE components.SYP1-group component'	'SYP1-group Qa-type SNARE component'
MLOC_44104	-1.39419	4.04317e-10	Synaptosomal associated protein, putativeIPR000727 (Target SNARE coiled-coil domain)	'mloc_44104'	'22.3.5.1.3.1'	'Vesicle trafficking.post-Golgi trafficking.target membrane fusion.membrane fusion complexes.Qbc-type SNARE components.SNAP25-group component'	'SNAP25 group Qbc-type SNARE protein'
MLOC_67083	-1.07692	2.79359e-05	Vesicle-associated membrane protein 714IPR001388 (Synaptobrevin), IPR011012 (Longin-like)	'mloc_67083'	'22.3.5.1.5.1'	'Vesicle trafficking.post-Golgi trafficking.target membrane fusion.membrane fusion complexes.R-type SNARE longin components.VAMP7-group component'	'VAMP7-type R-type SNARE longin protein'
MLOC_57144	-1.47581	7.71989e-06	Class E vacuolar protein-sorting machinery protein HSE1IPR004152 (GAT), IPR008942 (ENTH/VHS)	'mloc_57144'	'22.4.3.1'	'Vesicle trafficking.endocytic trafficking.ubiquitylated cargo adaptation.ubiquitin adaptor protein (TOL)'	'ubiquitin adaptor protein (TOL)'
MLOC_57694	-3.06958	4.02979e-15	Flotillin-1, putativeIPR001107 (Band 7 protein)	'mloc_57694'	'22.4.5.1'	'Vesicle trafficking.endocytic trafficking.clathrin-independent machinery.adapter protein (Flotillin)'	'adapter protein (Flotillin)'
MLOC_44857	-1.19714	0.000258088	exocyst subunit exo70 family protein F1 LENGTH=683IPR004140 (Exo70 exocyst complex subunit), IPR016159 (Cullin repeat-like-containing domain)	'mloc_44857'	'22.5.1.1'	'Vesicle trafficking.exocytic trafficking.Exocyst complex.component EXO70'	'component EXO70 of Exocyst complex'
MLOC_10722	-2.77002	8.14872e-06	exocyst subunit exo70 family protein F1 LENGTH=683IPR004140 (Exo70 exocyst complex subunit), IPR016159 (Cullin repeat-like-containing domain)	'mloc_10722'	'22.5.1.1'	'Vesicle trafficking.exocytic trafficking.Exocyst complex.component EXO70'	'component EXO70 of Exocyst complex'
MLOC_12250	-1.44292	4.86338e-11	unknown protein BEST Arabidopsis thaliana protein match is: unknown protein . LENGTH=537	'mloc_12250'	'22.5.2.1.2'	'Vesicle trafficking.exocytic trafficking.exocytosis regulation.Exocyst-associated SCD complex.component SCD2'	'component of post-Golgi trafficking SCD complex (SCD2)'
MLOC_14452	-1.00918	0.000272095	MLOC_14452	'mloc_14452'	'22.5.2.2'	'Vesicle trafficking.exocytic trafficking.exocytosis regulation.regulatory protein (SCAMP)'	'regulatory protein (SCAMP)'
MLOC_58997	-2.3658	6.36619e-07	MLOC_58997	'mloc_58998'	'22.5.2.2'	'Vesicle trafficking.exocytic trafficking.exocytosis regulation.regulatory protein (SCAMP)'	'regulatory protein (SCAMP)'
MLOC_22248	-3.52241	2.25219e-18	Secretory carrier membrane proteinIPR007273 (SCAMP)	'mloc_22248'	'22.5.2.2'	'Vesicle trafficking.exocytic trafficking.exocytosis regulation.regulatory protein (SCAMP)'	'regulatory protein (SCAMP)'
MLOC_13452	-1.61985	0.000171492	Yip1 domain containing protein, expressedIPR006977 (Yip1 domain)	'mloc_13452'	'22.5.3.2.2'	'Vesicle trafficking.exocytic trafficking.secretory vesicle trafficking.ECHIDNA-YIP trafficking complex.component YIP4'	'component YIP4 of trans-Golgi-network (TGN) trafficking complex'
MLOC_63875	-2.24325	1.91293e-06	Protein transport protein Sec61 subunit alphaIPR002208 (SecY protein), IPR023201 (SecY subunit domain)	'mloc_63875'	'23.3.1.3.1'	'Protein translocation.endoplasmic reticulum.co-translational insertion system.Sec61 subcomplex.subunit alpha'	'subunit alpha of co-translational insertion system Sec61 subcomplex'
MLOC_71188	-1.01952	2.49361e-05	Protein transport protein SEC61 gamma subunitIPR001901 (Protein translocase complex, SecE/Sec61-gamma subunit), IPR023391 (Protein translocase SecE domain)	'mloc_71188'	'23.3.1.3.3'	'Protein translocation.endoplasmic reticulum.co-translational insertion system.Sec61 subcomplex.subunit gamma'	'subunit gamma of co-translational insertion system Sec61 subcomplex'
MLOC_58427	-1.02982	5.88984e-05	Glycine-rich protein	'mloc_58427'	'23.4.1.2.1'	'Protein translocation.peroxisome.importomer translocation system.cargo-receptor docking complex.component Pex13'	'component Pex13 of cargo-receptor docking complex'
MLOC_52244	-1.08995	5.46923e-06	3-phosphoinositide-dependent protein kinase-1-like	'mloc_52244'	'23.4.1.5.2'	'Protein translocation.peroxisome.importomer translocation system.receptor export system.PEX1-PEX6 membrane anchor component PEX26'	'PEX1-PEX6 membrane anchor component PEX26 of receptor export system'
MLOC_58358	-1.88352	3.33818e-11	V-type proton ATPase 116 kDa subunit a isoformIPR002490 (ATPase, V0/A0 complex, 116kDa subunit)	'mloc_58358'	'24.1.1.1.1'	'Solute transport.primary active transport.V-type ATPase complex.membrane V0 subcomplex.subunit a'	'subunit a of V-type ATPase membrane V0 subcomplex'
MLOC_18862	-1.24129	0.0032046	Potassium-transporting ATPase B chainIPR000150 (Cof protein), IPR001757 (ATPase, P-type, K/Mg/Cd/Cu/Zn/Na/Ca/Na/H-transporter), IPR023214 (HAD-like domain), IPR023299 (ATPase, P-type, cytoplasmic domain N), IPR023300 (ATPase, P-type, cytoplasmic transduction domain A)	'mloc_18862'	'24.1.2.1.1'	'Solute transport.primary active transport.P-type ATPase superfamily.P1 family.P1B-type heavy metal cation-transporting ATPase (HMA)'	'P1B-type heavy metal cation-transporting ATPase (HMA)'
MLOC_61927	-2.22452	0.000687946	Calcium-transporting ATPase 1IPR001757 (ATPase, P-type, K/Mg/Cd/Cu/Zn/Na/Ca/Na/H-transporter), IPR023214 (HAD-like domain), IPR023298 (ATPase, P-type, transmembrane domain), IPR023299 (ATPase, P-type, cytoplasmic domain N), IPR023300 (ATPase, P-type, cytoplasmic transduction domain A)	'mloc_61927'	'24.1.2.2.2'	'Solute transport.primary active transport.P-type ATPase superfamily.P2 family.P2B-type calcium cation-transporting ATPase (ACA)'	'P2B-type calcium cation-transporting ATPase (ACA)'
MLOC_57003	-2.52735	1.66835e-10	Calcium-transporting ATPase 1IPR001757 (ATPase, P-type, K/Mg/Cd/Cu/Zn/Na/Ca/Na/H-transporter), IPR023214 (HAD-like domain), IPR023298 (ATPase, P-type, transmembrane domain), IPR023299 (ATPase, P-type, cytoplasmic domain N), IPR023300 (ATPase, P-type, cytoplasmic transduction domain A)	'mloc_57003'	'24.1.2.2.2'	'Solute transport.primary active transport.P-type ATPase superfamily.P2 family.P2B-type calcium cation-transporting ATPase (ACA)'	'P2B-type calcium cation-transporting ATPase (ACA)'
MLOC_58044	-1.55142	0.0241707	H-ATPaseIPR001757 (ATPase, P-type, K/Mg/Cd/Cu/Zn/Na/Ca/Na/H-transporter), IPR023214 (HAD-like domain), IPR023298 (ATPase, P-type, transmembrane domain), IPR023299 (ATPase, P-type, cytoplasmic domain N), IPR023300 (ATPase, P-type, cytoplasmic transduction domain A)	'mloc_58044'	'24.1.2.3.1'	'Solute transport.primary active transport.P-type ATPase superfamily.P3 family.P3A-type proton-translocating ATPase (AHA)'	'P3A-type proton-translocating ATPase (AHA)'
MLOC_52920	-3.27521	1.87545e-21	H-ATPaseIPR004014 (ATPase, P-type cation-transporter, N-terminal), IPR005834 (Haloacid dehalogenase-like hydrolase), IPR008250 (ATPase, P-type, ATPase-associated domain)	'mloc_52920'	'24.1.2.3.1'	'Solute transport.primary active transport.P-type ATPase superfamily.P3 family.P3A-type proton-translocating ATPase (AHA)'	'P3A-type proton-translocating ATPase (AHA)'
MLOC_37216	-1.21667	2.52948e-06	ABC transporter ATP-binding proteinIPR005293 (Antigen peptide transporter 2), IPR005895 (ABC transporter, haem export, CcmA), IPR011527 (ABC transporter, transmembrane domain, type 1), IPR011917 (ABC transporter, lipid A export, MsbA), IPR011918 (ABC transporter, ATP-binding/permease protein), IPR014216 (ABC transporter, CydDC cysteine exporter (CydDC-E) family, permease/ATP-binding protein CydD)…	'mloc_37216'	'24.1.3.1.1'	'Solute transport.primary active transport.ABC superfamily.ABC1 family.subfamily ABCB transporter'	'subfamily ABCB transporter'
MLOC_15396	-1.58199	2.73199e-05	MLOC_15396	'mloc_15396'	'24.1.3.1.1'	'Solute transport.primary active transport.ABC superfamily.ABC1 family.subfamily ABCB transporter'	'subfamily ABCB transporter'
MLOC_6785	-2.86885	0.000958781	Lipid A export ATP-binding/permease protein MsbAIPR003439 (ABC transporter-like), IPR011527 (ABC transporter, transmembrane domain, type 1)	'mloc_6785'	'24.1.3.1.1'	'Solute transport.primary active transport.ABC superfamily.ABC1 family.subfamily ABCB transporter'	'subfamily ABCB transporter'
MLOC_77691	-1.00649	7.88587e-07	Multidrug resistance protein ABC transporter familyIPR003439 (ABC transporter-like), IPR011527 (ABC transporter, transmembrane domain, type 1)	'mloc_77691'	'24.1.3.1.2'	'Solute transport.primary active transport.ABC superfamily.ABC1 family.subfamily ABCC transporter'	'subfamily ABCC transporter'
MLOC_52644	-1.05013	0.00353669	Multidrug resistance protein ABC transporter familyIPR003439 (ABC transporter-like), IPR011527 (ABC transporter, transmembrane domain, type 1)	'mloc_52644'	'24.1.3.1.2'	'Solute transport.primary active transport.ABC superfamily.ABC1 family.subfamily ABCC transporter'	'subfamily ABCC transporter'
MLOC_37050	-1.43272	1.9965e-05	Multidrug resistance protein ABC transporter familyIPR003439 (ABC transporter-like), IPR011527 (ABC transporter, transmembrane domain, type 1)	'mloc_37050'	'24.1.3.1.2'	'Solute transport.primary active transport.ABC superfamily.ABC1 family.subfamily ABCC transporter'	'subfamily ABCC transporter'
MLOC_59941	-1.54019	5.69851e-06	Multidrug resistance protein ABC transporter familyIPR003439 (ABC transporter-like), IPR011527 (ABC transporter, transmembrane domain, type 1)	'mloc_59941'	'24.1.3.1.2'	'Solute transport.primary active transport.ABC superfamily.ABC1 family.subfamily ABCC transporter'	'subfamily ABCC transporter'
MLOC_75332	-1.1382	9.71685e-09	ABC(ATP-binding) family transporterIPR003439 (ABC transporter-like)	'mloc_75332'	'24.1.3.2.1'	'Solute transport.primary active transport.ABC superfamily.ABC2 family.subfamily ABCA transporter'	'subfamily ABCA transporter'
MLOC_58493	-1.97284	7.18729e-08	ABC(ATP-binding) family transporterIPR003439 (ABC transporter-like)	'mloc_58493'	'24.1.3.2.1'	'Solute transport.primary active transport.ABC superfamily.ABC2 family.subfamily ABCA transporter'	'subfamily ABCA transporter'
MLOC_21078	-2.52809	2.19654e-09	ATP-binding cassette transporterIPR003439 (ABC transporter-like)	'mloc_21078'	'24.1.3.2.1'	'Solute transport.primary active transport.ABC superfamily.ABC2 family.subfamily ABCA transporter'	'subfamily ABCA transporter'
MLOC_62985	-1.06588	0.00601679	ABC transporter G family memberIPR003439 (ABC transporter-like), IPR013525 (ABC-2 type transporter)	'mloc_62985'	'24.1.3.2.2'	'Solute transport.primary active transport.ABC superfamily.ABC2 family.subfamily ABCG transporter'	'subfamily ABCG transporter'
MLOC_44214	-1.38015	3.12315e-07	ABC transporter G family memberIPR003439 (ABC transporter-like), IPR013525 (ABC-2 type transporter), IPR013581 (Plant PDR ABC transporter associated)	'mloc_44214'	'24.1.3.2.2'	'Solute transport.primary active transport.ABC superfamily.ABC2 family.subfamily ABCG transporter'	'subfamily ABCG transporter'
MLOC_54243	-1.38919	1.46228e-05	ABC transporterIPR003439 (ABC transporter-like), IPR013525 (ABC-2 type transporter)	'mloc_54243'	'24.1.3.2.2'	'Solute transport.primary active transport.ABC superfamily.ABC2 family.subfamily ABCG transporter'	'subfamily ABCG transporter'
MLOC_52698	-1.45802	0.00167456	ABC transporter G family memberIPR003439 (ABC transporter-like)	'mloc_52698'	'24.1.3.2.2'	'Solute transport.primary active transport.ABC superfamily.ABC2 family.subfamily ABCG transporter'	'subfamily ABCG transporter'
MLOC_66404	-1.71501	4.25256e-05	ABC transporter G family memberIPR003439 (ABC transporter-like), IPR013525 (ABC-2 type transporter)	'mloc_66404'	'24.1.3.2.2'	'Solute transport.primary active transport.ABC superfamily.ABC2 family.subfamily ABCG transporter'	'subfamily ABCG transporter'
MLOC_66589	-1.86328	2.00855e-07	ABC transporter G family memberIPR003439 (ABC transporter-like), IPR013525 (ABC-2 type transporter), IPR013581 (Plant PDR ABC transporter associated)	'mloc_66589'	'24.1.3.2.2'	'Solute transport.primary active transport.ABC superfamily.ABC2 family.subfamily ABCG transporter'	'subfamily ABCG transporter'
MLOC_70291	-2.0759	0.00026145	MLOC_70291	'mloc_70291'	'24.1.3.2.2'	'Solute transport.primary active transport.ABC superfamily.ABC2 family.subfamily ABCG transporter'	'subfamily ABCG transporter'
MLOC_59465	-2.92491	7.68031e-15	MLOC_59465	'mloc_59465'	'24.1.3.2.2'	'Solute transport.primary active transport.ABC superfamily.ABC2 family.subfamily ABCG transporter'	'subfamily ABCG transporter'
MLOC_10748	-3.17681	1.73072e-09	ATP-binding cassette transporter, putativeIPR003439 (ABC transporter-like), IPR013525 (ABC-2 type transporter), IPR013581 (Plant PDR ABC transporter associated)	'mloc_10748'	'24.1.3.2.2'	'Solute transport.primary active transport.ABC superfamily.ABC2 family.subfamily ABCG transporter'	'subfamily ABCG transporter'
MLOC_39134	-3.69109	4.94419e-18	Pyrophosphate-energized vacuolar membrane proton pumpIPR004131 (Pyrophosphate-energised proton pump)	'mloc_39134'	'24.1.4.1'	'Solute transport.primary active transport.VHP PPase family.proton-translocating pyrophosphatase (VHP1)'	'proton-translocating pyrophosphatase (VHP1)'	'27.6.3'	'Multi-process regulation.pyrophosphate homeostasis.proton-translocating pyrophosphatase (VHP1)'	'proton-translocating pyrophosphatase (VHP1)'
MLOC_11873	-1.73986	4.51233e-10	Solute carrier family 35 member E3IPR000620 (Drug/metabolite transporter), IPR004853 (Domain of unknown function DUF250)	'mloc_11873'	'24.2.1.1.2'	'Solute transport.carrier-mediated transport.DMT superfamily.NST-TPT group.phosphometabolite transporter (KVAG)'	'phosphometabolite transporter (KVAG)'
MLOC_12715	-1.14041	6.97271e-09	Nucleotide-sugar transporter family protein LENGTH=348IPR004853 (Domain of unknown function DUF250)	'mloc_12715'	'24.2.1.1.3'	'Solute transport.carrier-mediated transport.DMT superfamily.NST-TPT group.nucleotide sugar transporter (URGT/UXT)'	'nucleotide sugar transporter (URGT/UXT)'
MLOC_54615	-1.72468	1.08435e-22	Nucleotide/sugar transporter-like proteinIPR004853 (Domain of unknown function DUF250)	'mloc_54615'	'24.2.1.1.3'	'Solute transport.carrier-mediated transport.DMT superfamily.NST-TPT group.nucleotide sugar transporter (URGT/UXT)'	'nucleotide sugar transporter (URGT/UXT)'
MLOC_72730	-1.97684	6.10179e-16	Adenosine 3'-phospho 5'-phosphosulfate transporterIPR013657 (UAA transporter)	'mloc_72730'	'24.2.1.1.5'	'Solute transport.carrier-mediated transport.DMT superfamily.NST-TPT group.nucleotide sugar transporter (UTR1/5)'	'nucleotide sugar transporter (UTR1/5)'
MLOC_79983	-1.03345	0.000105087	Nodulin MtN21 /EamA-like transporter family proteinIPR000620 (Drug/metabolite transporter)	'mloc_79983'	'24.2.1.5'	'Solute transport.carrier-mediated transport.DMT superfamily.solute transporter (UmamiT)'	'solute transporter (UmamiT)'
MLOC_50964	-1.5573	1.14154e-08	nodulin MtN21 /EamA-like transporter family protein LENGTH=370IPR000620 (Drug/metabolite transporter)	'mloc_50964'	'24.2.1.5'	'Solute transport.carrier-mediated transport.DMT superfamily.solute transporter (UmamiT)'	'solute transporter (UmamiT)'
MLOC_78198	-1.61812	0.00134993	MLOC_78198	'mloc_78198'	'24.2.1.5'	'Solute transport.carrier-mediated transport.DMT superfamily.solute transporter (UmamiT)'	'solute transporter (UmamiT)'
MLOC_61269	-1.79909	8.04739e-07	Nodulin MtN21 /EamA-like transporter family proteinIPR000620 (Drug/metabolite transporter)	'mloc_61269'	'24.2.1.5'	'Solute transport.carrier-mediated transport.DMT superfamily.solute transporter (UmamiT)'	'solute transporter (UmamiT)'
MLOC_62021	-1.89835	1.17301e-11	Nodulin MtN21 /EamA-like transporter family proteinIPR000620 (Drug/metabolite transporter)	'mloc_62021'	'24.2.1.5'	'Solute transport.carrier-mediated transport.DMT superfamily.solute transporter (UmamiT)'	'solute transporter (UmamiT)'
MLOC_69951	-1.90849	0.0012572	Nodulin MtN21 /EamA-like transporter family proteinIPR000620 (Drug/metabolite transporter)	'mloc_69951'	'24.2.1.5'	'Solute transport.carrier-mediated transport.DMT superfamily.solute transporter (UmamiT)'	'solute transporter (UmamiT)'
MLOC_36357	-1.92609	0.0438887	MLOC_36357	'mloc_36357'	'24.2.1.5'	'Solute transport.carrier-mediated transport.DMT superfamily.solute transporter (UmamiT)'	'solute transporter (UmamiT)'
MLOC_38597	-1.9675	0.0187426	Nodulin MtN21 /EamA-like transporter-like proteinIPR000620 (Drug/metabolite transporter)	'mloc_38597'	'24.2.1.5'	'Solute transport.carrier-mediated transport.DMT superfamily.solute transporter (UmamiT)'	'solute transporter (UmamiT)'
MLOC_10044	-1.99669	0.0201798	Nodulin MtN21 /EamA-like transporter family proteinIPR000620 (Drug/metabolite transporter)	'mloc_10044'	'24.2.1.5'	'Solute transport.carrier-mediated transport.DMT superfamily.solute transporter (UmamiT)'	'solute transporter (UmamiT)'
MLOC_53588	-2.12658	0.0197467	nodulin MtN21 /EamA-like transporter family protein LENGTH=359IPR000620 (Drug/metabolite transporter)	'mloc_53588'	'24.2.1.5'	'Solute transport.carrier-mediated transport.DMT superfamily.solute transporter (UmamiT)'	'solute transporter (UmamiT)'
MLOC_37297	-2.77862	0.000283144	Nodulin MtN21 /EamA-like transporter-like proteinIPR000620 (Drug/metabolite transporter)	'mloc_37297'	'24.2.1.5'	'Solute transport.carrier-mediated transport.DMT superfamily.solute transporter (UmamiT)'	'solute transporter (UmamiT)'
MLOC_57584	-3.51206	8.61765e-13	Nodulin MtN21 /EamA-like transporter family proteinIPR000620 (Drug/metabolite transporter)	'mloc_57584'	'24.2.1.5'	'Solute transport.carrier-mediated transport.DMT superfamily.solute transporter (UmamiT)'	'solute transporter (UmamiT)'
MLOC_62171	-1.13441	0.000482091	Purine permeaseIPR000620 (Drug/metabolite transporter), IPR004853 (Domain of unknown function DUF250)	'mloc_62171'	'24.2.1.6'	'Solute transport.carrier-mediated transport.DMT superfamily.organic cation transporter (PUP)'	'organic cation transporter (PUP)'
MLOC_69728	-1.19505	0.0103015	Purine permeaseIPR004853 (Domain of unknown function DUF250)	'mloc_69728'	'24.2.1.6'	'Solute transport.carrier-mediated transport.DMT superfamily.organic cation transporter (PUP)'	'organic cation transporter (PUP)'
MLOC_32910	-1.50949	0.00654306	purine permease 5 LENGTH=361IPR000620 (Drug/metabolite transporter), IPR004853 (Domain of unknown function DUF250)	'mloc_32910'	'24.2.1.6'	'Solute transport.carrier-mediated transport.DMT superfamily.organic cation transporter (PUP)'	'organic cation transporter (PUP)'
MLOC_43857	-1.59595	1.65776e-06	Purine permeaseIPR000620 (Drug/metabolite transporter), IPR004853 (Domain of unknown function DUF250)	'mloc_43857'	'24.2.1.6'	'Solute transport.carrier-mediated transport.DMT superfamily.organic cation transporter (PUP)'	'organic cation transporter (PUP)'
MLOC_53765	-2.10392	8.43089e-08	Purine permeaseIPR000620 (Drug/metabolite transporter), IPR004853 (Domain of unknown function DUF250)	'mloc_53765'	'24.2.1.6'	'Solute transport.carrier-mediated transport.DMT superfamily.organic cation transporter (PUP)'	'organic cation transporter (PUP)'
MLOC_77086	-2.2678	0.000444839	Purine permeaseIPR004853 (Domain of unknown function DUF250)	'mloc_77086'	'24.2.1.6'	'Solute transport.carrier-mediated transport.DMT superfamily.organic cation transporter (PUP)'	'organic cation transporter (PUP)'
MLOC_21840	-2.46102	1.97554e-12	purine permease 11 LENGTH=379IPR004853 (Domain of unknown function DUF250)	'mloc_21840'	'24.2.1.6'	'Solute transport.carrier-mediated transport.DMT superfamily.organic cation transporter (PUP)'	'organic cation transporter (PUP)'
MLOC_37227	-1.03844	7.59741e-05	Yellow stripe-like transporter 12IPR004813 (Oligopeptide transporter OPT superfamily)	'mloc_37227'	'24.2.10.1'	'Solute transport.carrier-mediated transport.OPT family.iron chelator transporter (YSL)'	'iron chelator transporter (YSL)'	'25.4.2.2.2'	'Nutrient uptake.metal homeostasis.iron.chelation-based strategy uptake.ferric cation-chelator transporter (YSL)'	'ferric cation-chelator transporter (YSL)'
MLOC_16196	-1.09367	0.000230057	Yellow stripe-like transporter 12IPR004813 (Oligopeptide transporter OPT superfamily)	'mloc_16196'	'24.2.10.1'	'Solute transport.carrier-mediated transport.OPT family.iron chelator transporter (YSL)'	'iron chelator transporter (YSL)'	'25.4.2.2.2'	'Nutrient uptake.metal homeostasis.iron.chelation-based strategy uptake.ferric cation-chelator transporter (YSL)'	'ferric cation-chelator transporter (YSL)'
MLOC_10671	-1.16104	0.000270408	MLOC_10671	'mloc_10671'	'24.2.10.1'	'Solute transport.carrier-mediated transport.OPT family.iron chelator transporter (YSL)'	'iron chelator transporter (YSL)'	'25.4.2.2.2'	'Nutrient uptake.metal homeostasis.iron.chelation-based strategy uptake.ferric cation-chelator transporter (YSL)'	'ferric cation-chelator transporter (YSL)'
MLOC_14661	-1.71964	0.00108712	Yellow stripe-like transporter 12IPR004813 (Oligopeptide transporter OPT superfamily)	'mloc_14661'	'24.2.10.1'	'Solute transport.carrier-mediated transport.OPT family.iron chelator transporter (YSL)'	'iron chelator transporter (YSL)'
MLOC_60633	-2.57596	9.12142e-06	Yellow stripe 1A transporterIPR004813 (Oligopeptide transporter OPT superfamily)	'mloc_60633'	'24.2.10.1'	'Solute transport.carrier-mediated transport.OPT family.iron chelator transporter (YSL)'	'iron chelator transporter (YSL)'	'25.4.2.2.2'	'Nutrient uptake.metal homeostasis.iron.chelation-based strategy uptake.ferric cation-chelator transporter (YSL)'	'ferric cation-chelator transporter (YSL)'
MLOC_51209	-3.10075	6.46928e-05	Yellow stripe-like transporter 17IPR004813 (Oligopeptide transporter OPT superfamily)	'mloc_51209'	'24.2.10.1'	'Solute transport.carrier-mediated transport.OPT family.iron chelator transporter (YSL)'	'iron chelator transporter (YSL)'	'25.4.2.2.2'	'Nutrient uptake.metal homeostasis.iron.chelation-based strategy uptake.ferric cation-chelator transporter (YSL)'	'ferric cation-chelator transporter (YSL)'
MLOC_76910	-2.18746	8.59774e-12	MLOC_76910	'mloc_76910'	'24.2.10.2'	'Solute transport.carrier-mediated transport.OPT family.oligopeptide transporter (OPT)'	'oligopeptide transporter (OPT)'
MLOC_16333	-1.04001	1.75214e-06	Zinc transporter 6IPR003689 (Zinc/iron permease)	'mloc_16333'	'24.2.11.1'	'Solute transport.carrier-mediated transport.ZIP family.metal cation transporter (ZIP)'	'metal cation transporter (ZIP)'
MLOC_60720	-3.48937	9.31994e-13	Zinc transporterIPR003689 (Zinc/iron permease)	'mloc_60720'	'24.2.11.1'	'Solute transport.carrier-mediated transport.ZIP family.metal cation transporter (ZIP)'	'metal cation transporter (ZIP)'
MLOC_77779	-4.50198	6.17959e-18	Zinc transporter, putativeIPR003689 (Zinc/iron permease)	'mloc_77779'	'24.2.11.1'	'Solute transport.carrier-mediated transport.ZIP family.metal cation transporter (ZIP)'	'metal cation transporter (ZIP)'
MLOC_77483	-1.86956	3.32273e-12	Mitochondrial carrier-like proteinIPR002067 (Mitochondrial carrier protein), IPR023395 (Mitochondrial carrier domain)	'mloc_77483'	'24.2.13'	'Solute transport.carrier-mediated transport.solute transporter (MTCC)'	'solute transporter (MTCC)'
MLOC_50046	-1.06031	0.000452955	Chloride channel GIPR001807 (Chloride channel, voltage gated)	'mloc_50046'	'24.2.15'	'Solute transport.carrier-mediated transport.anion channel / anion:proton antiporter (CLC)'	'anion channel / anion:proton antiporter (CLC)'
MLOC_23043	-1.08259	5.04433e-07	MLOC_23043	'mloc_23043'	'24.2.15'	'Solute transport.carrier-mediated transport.anion channel / anion:proton antiporter (CLC)'	'anion channel / anion:proton antiporter (CLC)'
MLOC_6563	-2.08994	5.0551e-08	Chloride channel GIPR001807 (Chloride channel, voltage gated)	'mloc_6563'	'24.2.15'	'Solute transport.carrier-mediated transport.anion channel / anion:proton antiporter (CLC)'	'anion channel / anion:proton antiporter (CLC)'
MLOC_5161	-2.01778	8.29734e-14	Sugar transporter proteinIPR005828 (General substrate transporter), IPR016196 (Major facilitator superfamily domain, general substrate transporter)	'mloc_5161'	'24.2.2.1.3'	'Solute transport.carrier-mediated transport.MFS superfamily.SP family.inositol transporter (INT)'	'inositol transporter (INT)'
MLOC_9849	-2.18084	0.0164427	Sugar transporter, putativeIPR005828 (General substrate transporter), IPR016196 (Major facilitator superfamily domain, general substrate transporter)	'mloc_9849'	'24.2.2.1.4'	'Solute transport.carrier-mediated transport.MFS superfamily.SP family.monosaccharide transporter (AZT)'	'monosaccharide transporter (AZT)'
MLOC_50830	-2.08374	1.57456e-06	Transporter, putativeIPR005828 (General substrate transporter), IPR016196 (Major facilitator superfamily domain, general substrate transporter)	'mloc_50830'	'24.2.2.1.5'	'Solute transport.carrier-mediated transport.MFS superfamily.SP family.monosaccharide transporter (ERD6)'	'monosaccharide transporter (ERD6)'
MLOC_55525	-1.33117	0.0302233	Sugar transporter, putativeIPR005828 (General substrate transporter), IPR016196 (Major facilitator superfamily domain, general substrate transporter)	'mloc_55525'	'24.2.2.1.6'	'Solute transport.carrier-mediated transport.MFS superfamily.SP family.monosaccharide transporter (STP)'	'monosaccharide transporter (STP)'
MLOC_72232	-1.33462	0.000115437	Sugar transporter, putativeIPR005828 (General substrate transporter), IPR016196 (Major facilitator superfamily domain, general substrate transporter)	'mloc_72232'	'24.2.2.1.6'	'Solute transport.carrier-mediated transport.MFS superfamily.SP family.monosaccharide transporter (STP)'	'monosaccharide transporter (STP)'
MLOC_59072	-1.33522	1.23989e-12	sugar transporter protein 7 LENGTH=513IPR005828 (General substrate transporter), IPR016196 (Major facilitator superfamily domain, general substrate transporter)	'mloc_59072'	'24.2.2.1.6'	'Solute transport.carrier-mediated transport.MFS superfamily.SP family.monosaccharide transporter (STP)'	'monosaccharide transporter (STP)'
MLOC_4354	-1.35845	2.78441e-08	Sugar transporter, putativeIPR005828 (General substrate transporter), IPR016196 (Major facilitator superfamily domain, general substrate transporter)	'mloc_4354'	'24.2.2.1.6'	'Solute transport.carrier-mediated transport.MFS superfamily.SP family.monosaccharide transporter (STP)'	'monosaccharide transporter (STP)'
MLOC_76410	-2.30333	2.20149e-33	Sugar transporter, putativeIPR005828 (General substrate transporter), IPR016196 (Major facilitator superfamily domain, general substrate transporter)	'mloc_76410'	'24.2.2.1.6'	'Solute transport.carrier-mediated transport.MFS superfamily.SP family.monosaccharide transporter (STP)'	'monosaccharide transporter (STP)'
MLOC_18334	-2.81803	1.25727e-16	Sugar transporter, putativeIPR005828 (General substrate transporter), IPR016196 (Major facilitator superfamily domain, general substrate transporter)	'mloc_18334'	'24.2.2.1.6'	'Solute transport.carrier-mediated transport.MFS superfamily.SP family.monosaccharide transporter (STP)'	'monosaccharide transporter (STP)'
MLOC_36680	-2.89266	0.000146313	Sugar transporter family protein, expressedIPR005828 (General substrate transporter), IPR016196 (Major facilitator superfamily domain, general substrate transporter)	'mloc_36680'	'24.2.2.1.6'	'Solute transport.carrier-mediated transport.MFS superfamily.SP family.monosaccharide transporter (STP)'	'monosaccharide transporter (STP)'
MLOC_66307	-4.03156	4.79685e-17	Sugar transporter, putativeIPR005828 (General substrate transporter), IPR016196 (Major facilitator superfamily domain, general substrate transporter)	'mloc_66307'	'24.2.2.1.6'	'Solute transport.carrier-mediated transport.MFS superfamily.SP family.monosaccharide transporter (STP)'	'monosaccharide transporter (STP)'
MLOC_57236	-4.11651	7.05708e-27	Sugar transporter, putativeIPR005828 (General substrate transporter), IPR016196 (Major facilitator superfamily domain, general substrate transporter)	'mloc_57236'	'24.2.2.1.6'	'Solute transport.carrier-mediated transport.MFS superfamily.SP family.monosaccharide transporter (STP)'	'monosaccharide transporter (STP)'
MLOC_71773	-1.38916	0.000645447	Sugar transporter, putativeIPR005828 (General substrate transporter), IPR016196 (Major facilitator superfamily domain, general substrate transporter)	'mloc_71773'	'24.2.2.1.7'	'Solute transport.carrier-mediated transport.MFS superfamily.SP family.polyol/monosaccharide transporter (PLT)'	'polyol/monosaccharide transporter (PLT)'
MLOC_36953	-1.45046	0.00144691	Sugar transporter family proteinIPR005828 (General substrate transporter), IPR016196 (Major facilitator superfamily domain, general substrate transporter)	'mloc_36953'	'24.2.2.1.7'	'Solute transport.carrier-mediated transport.MFS superfamily.SP family.polyol/monosaccharide transporter (PLT)'	'polyol/monosaccharide transporter (PLT)'
MLOC_15436	-1.86064	1.54838e-19	Sugar transporter family protein, expressedIPR005828 (General substrate transporter), IPR016196 (Major facilitator superfamily domain, general substrate transporter)	'mloc_15436'	'24.2.2.1.7'	'Solute transport.carrier-mediated transport.MFS superfamily.SP family.polyol/monosaccharide transporter (PLT)'	'polyol/monosaccharide transporter (PLT)'
MLOC_38517	-1.90802	8.40799e-11	Sugar transporter, putativeIPR005828 (General substrate transporter), IPR016196 (Major facilitator superfamily domain, general substrate transporter)	'mloc_38517'	'24.2.2.1.7'	'Solute transport.carrier-mediated transport.MFS superfamily.SP family.polyol/monosaccharide transporter (PLT)'	'polyol/monosaccharide transporter (PLT)'
MLOC_284	-1.9905	2.55093e-12	Sugar transporter, putativeIPR005828 (General substrate transporter), IPR016196 (Major facilitator superfamily domain, general substrate transporter)	'mloc_284'	'24.2.2.1.7'	'Solute transport.carrier-mediated transport.MFS superfamily.SP family.polyol/monosaccharide transporter (PLT)'	'polyol/monosaccharide transporter (PLT)'
MLOC_13974	-2.34612	6.22809e-06	Sugar transporter family protein, expressedIPR005828 (General substrate transporter), IPR016196 (Major facilitator superfamily domain, general substrate transporter)	'mloc_13974'	'24.2.2.1.7'	'Solute transport.carrier-mediated transport.MFS superfamily.SP family.polyol/monosaccharide transporter (PLT)'	'polyol/monosaccharide transporter (PLT)'
MLOC_68396	-3.65843	8.86726e-34	Mannitol transporter, putative, expressedIPR005828 (General substrate transporter), IPR016196 (Major facilitator superfamily domain, general substrate transporter)	'mloc_68396'	'24.2.2.1.7'	'Solute transport.carrier-mediated transport.MFS superfamily.SP family.polyol/monosaccharide transporter (PLT)'	'polyol/monosaccharide transporter (PLT)'
MLOC_58438	-2.43867	0.0133489	Nitrate transporter, putativeIPR011701 (Major facilitator superfamily), IPR016196 (Major facilitator superfamily domain, general substrate transporter)	'mloc_58438'	'24.2.2.10'	'Solute transport.carrier-mediated transport.MFS superfamily.nitrate transporter (NRT2)'	'nitrate transporter (NRT2)'	'25.1.2.5'	'Nutrient uptake.nitrogen assimilation.nitrate uptake system.nitrate transporter (NRT2)'	'nitrate transporter (NRT2)'
MLOC_58437	-2.54436	0.00948543	Nitrate transporter, putativeIPR011701 (Major facilitator superfamily), IPR016196 (Major facilitator superfamily domain, general substrate transporter)	'mloc_58437'	'24.2.2.10'	'Solute transport.carrier-mediated transport.MFS superfamily.nitrate transporter (NRT2)'	'nitrate transporter (NRT2)'	'25.1.2.5'	'Nutrient uptake.nitrogen assimilation.nitrate uptake system.nitrate transporter (NRT2)'	'nitrate transporter (NRT2)'
MLOC_51377	-2.69919	0.000498786	Solute carrier family 39 (Iron-regulated transporter), member 1IPR009716 (Ferroporti-1), IPR016196 (Major facilitator superfamily domain, general substrate transporter)	'mloc_51377'	'24.2.2.13'	'Solute transport.carrier-mediated transport.MFS superfamily.iron-regulated metal cation transporter (FPN)'	'iron-regulated metal cation transporter (FPN)'	'25.4.2.5.2'	'Nutrient uptake.metal homeostasis.iron.long-distance iron transport.ferric cation chelator protein (FPN)'	'ferric cation chelator protein'
MLOC_73145	-1.0884	1.38975e-07	Nodulin-like / Major Facilitator Superfamily protein LENGTH=533IPR010658 (Nodulin-like), IPR011701 (Major facilitator superfamily), IPR016196 (Major facilitator superfamily domain, general substrate transporter)	'mloc_73145'	'24.2.2.16'	'Solute transport.carrier-mediated transport.MFS superfamily.anion transporter (Fabaceae-N70)'	'anion transporter (Fabaceae-N70)'
MLOC_19897	-1.50964	6.08772e-07	Nodulin-like / Major Facilitator Superfamily protein LENGTH=533IPR010658 (Nodulin-like), IPR011701 (Major facilitator superfamily), IPR016196 (Major facilitator superfamily domain, general substrate transporter)	'mloc_19897'	'24.2.2.16'	'Solute transport.carrier-mediated transport.MFS superfamily.anion transporter (Fabaceae-N70)'	'anion transporter (Fabaceae-N70)'
MLOC_36462	-1.69272	8.45296e-07	Nodulin-like / Major Facilitator Superfamily protein LENGTH=533IPR010658 (Nodulin-like), IPR016196 (Major facilitator superfamily domain, general substrate transporter)	'mloc_36462'	'24.2.2.16'	'Solute transport.carrier-mediated transport.MFS superfamily.anion transporter (Fabaceae-N70)'	'anion transporter (Fabaceae-N70)'
MLOC_57653	-2.10524	5.1364e-17	Nodulin-like / Major Facilitator Superfamily protein LENGTH=526IPR010658 (Nodulin-like), IPR016196 (Major facilitator superfamily domain, general substrate transporter)	'mloc_57653'	'24.2.2.16'	'Solute transport.carrier-mediated transport.MFS superfamily.anion transporter (Fabaceae-N70)'	'anion transporter (Fabaceae-N70)'
MLOC_59382	-2.39947	0.00700263	Nodulin-like / Major Facilitator Superfamily protein LENGTH=533IPR010658 (Nodulin-like), IPR016196 (Major facilitator superfamily domain, general substrate transporter)	'mloc_59382'	'24.2.2.16'	'Solute transport.carrier-mediated transport.MFS superfamily.anion transporter (Fabaceae-N70)'	'anion transporter (Fabaceae-N70)'
MLOC_56629	-2.64328	0.00680472	Major facilitator superfamily antiporter, putative, expressedIPR011701 (Major facilitator superfamily), IPR016196 (Major facilitator superfamily domain, general substrate transporter)	'mloc_56629'	'24.2.2.2.1'	'Solute transport.carrier-mediated transport.MFS superfamily.DHA-1 family.metal chelator transporter (ZIF/TOM)'	'metal chelator transporter (ZIF/TOM)'
MLOC_60742	-1.0661	0.000304077	Hippocampus abundant transcript 1 protein (Putative tetracycline transporter-like protein)IPR011701 (Major facilitator superfamily), IPR016196 (Major facilitator superfamily domain, general substrate transporter)	'mloc_60742'	'24.2.2.2.2'	'Solute transport.carrier-mediated transport.MFS superfamily.DHA-1 family.metal chelator transporter (TCR)'	'metal chelator transporter (TCR)'	'25.4.2.5.3'	'Nutrient uptake.metal homeostasis.iron.long-distance iron transport.metal chelator nicotianamine transporter (TCR)'	'metal chelator nicotianamine transporter (TCR)'
MLOC_71738	-1.11795	0.0001543	Solute carrier family 22 member 1IPR005828 (General substrate transporter), IPR016196 (Major facilitator superfamily domain, general substrate transporter)	'mloc_71738'	'24.2.2.3.1'	'Solute transport.carrier-mediated transport.MFS superfamily.OCT family.nicotinate transporter (NiaP)'	'nicotinate transporter (NiaP)'
MLOC_76072	-1.85238	3.87542e-11	Solute carrier family 22 member 1IPR005828 (General substrate transporter), IPR016196 (Major facilitator superfamily domain, general substrate transporter)	'mloc_76072'	'24.2.2.3.1'	'Solute transport.carrier-mediated transport.MFS superfamily.OCT family.nicotinate transporter (NiaP)'	'nicotinate transporter (NiaP)'
MLOC_61358	-2.04959	0.0135918	MLOC_61358	'mloc_61358'	'24.2.2.3.2'	'Solute transport.carrier-mediated transport.MFS superfamily.OCT family.organic cation transporter (OCT)'	'organic cation transporter (OCT)'
MLOC_44233	-1.11977	3.32654e-06	Sucrose transporter 1IPR004896 (PUCC protein), IPR016196 (Major facilitator superfamily domain, general substrate transporter)	'mloc_44233'	'24.2.2.4'	'Solute transport.carrier-mediated transport.MFS superfamily.sugar transporter (SUT/SUC)'	'sugar transporter (SUT/SUC)'
MLOC_54047	-1.064	0.00455138	Folate/biopterin transporterIPR004324 (Biopterin transport-related protein BT1), IPR016196 (Major facilitator superfamily domain, general substrate transporter)	'mloc_54047'	'24.2.2.5'	'Solute transport.carrier-mediated transport.MFS superfamily.small solute transporter (BT1)'	'small solute transporter (BT1)'
MLOC_80912	-2.00591	1.98774e-21	Phosphate transporterIPR005828 (General substrate transporter), IPR016196 (Major facilitator superfamily domain, general substrate transporter)	'mloc_80912'	'24.2.2.6'	'Solute transport.carrier-mediated transport.MFS superfamily.phosphate transporter (PHT1)'	'phosphate transporter (PHT1)'	'25.3.2.1'	'Nutrient uptake.phosphorus assimilation.phosphate uptake.phosphate transporter (PHT1)'	'phosphate transporter (PHT1)'
MLOC_6187	-2.07252	2.62581e-06	Phosphate transporterIPR005828 (General substrate transporter), IPR016196 (Major facilitator superfamily domain, general substrate transporter)	'mloc_6187'	'24.2.2.6'	'Solute transport.carrier-mediated transport.MFS superfamily.phosphate transporter (PHT1)'	'phosphate transporter (PHT1)'	'25.3.2.1'	'Nutrient uptake.phosphorus assimilation.phosphate uptake.phosphate transporter (PHT1)'	'phosphate transporter (PHT1)'
MLOC_28370	-3.51404	0.000164952	MLOC_28370	'mloc_28370'	'24.2.2.6'	'Solute transport.carrier-mediated transport.MFS superfamily.phosphate transporter (PHT1)'	'phosphate transporter (PHT1)'	'25.3.2.1'	'Nutrient uptake.phosphorus assimilation.phosphate uptake.phosphate transporter (PHT1)'	'phosphate transporter (PHT1)'
MLOC_58062	-1.0671	0.000165653	Peptide transporterIPR000109 (Oligopeptide transporter), IPR016196 (Major facilitator superfamily domain, general substrate transporter)	'mloc_58062'	'24.2.2.9'	'Solute transport.carrier-mediated transport.MFS superfamily.anion transporter (NRT1/PTR)'	'anion transporter (NRT1/PTR)'
MLOC_71333	-1.10723	0.00126266	Major facilitator superfamily protein LENGTH=557IPR000109 (Oligopeptide transporter), IPR016196 (Major facilitator superfamily domain, general substrate transporter)	'mloc_71333'	'24.2.2.9'	'Solute transport.carrier-mediated transport.MFS superfamily.anion transporter (NRT1/PTR)'	'anion transporter (NRT1/PTR)'
MLOC_18094	-1.15021	0.000806783	MLOC_18094	'mloc_18094'	'24.2.2.9'	'Solute transport.carrier-mediated transport.MFS superfamily.anion transporter (NRT1/PTR)'	'anion transporter (NRT1/PTR)'
MLOC_59508	-1.236	0.0100592	Nitrate transporterIPR000109 (Oligopeptide transporter), IPR016196 (Major facilitator superfamily domain, general substrate transporter)	'mloc_59508'	'24.2.2.9'	'Solute transport.carrier-mediated transport.MFS superfamily.anion transporter (NRT1/PTR)'	'anion transporter (NRT1/PTR)'	'25.1.2.1'	'Nutrient uptake.nitrogen assimilation.nitrate uptake system.nitrate transceptor (NRT1.1)'	'nitrate transceptor (NRT1.1)'
MLOC_34630	-1.24755	0.0103558	Major facilitator superfamily protein LENGTH=577IPR000109 (Oligopeptide transporter), IPR016196 (Major facilitator superfamily domain, general substrate transporter)	'mloc_34630'	'24.2.2.9'	'Solute transport.carrier-mediated transport.MFS superfamily.anion transporter (NRT1/PTR)'	'anion transporter (NRT1/PTR)'
MLOC_78293	-1.46626	1.87095e-06	Major facilitator superfamily protein LENGTH=567IPR000109 (Oligopeptide transporter), IPR016196 (Major facilitator superfamily domain, general substrate transporter)	'mloc_78293'	'24.2.2.9'	'Solute transport.carrier-mediated transport.MFS superfamily.anion transporter (NRT1/PTR)'	'anion transporter (NRT1/PTR)'
MLOC_63951	-1.47974	6.95187e-09	Major facilitator superfamily protein LENGTH=557IPR000109 (Oligopeptide transporter), IPR016196 (Major facilitator superfamily domain, general substrate transporter)	'mloc_63951'	'24.2.2.9'	'Solute transport.carrier-mediated transport.MFS superfamily.anion transporter (NRT1/PTR)'	'anion transporter (NRT1/PTR)'
MLOC_66856	-1.48231	0.0227714	MLOC_66856	'mloc_66856'	'24.2.2.9'	'Solute transport.carrier-mediated transport.MFS superfamily.anion transporter (NRT1/PTR)'	'anion transporter (NRT1/PTR)'
MLOC_10689	-1.49978	0.000792674	Major facilitator superfamily protein LENGTH=596IPR000109 (Oligopeptide transporter), IPR016196 (Major facilitator superfamily domain, general substrate transporter)	'mloc_10689'	'24.2.2.9'	'Solute transport.carrier-mediated transport.MFS superfamily.anion transporter (NRT1/PTR)'	'anion transporter (NRT1/PTR)'
MLOC_7057	-1.55565	4.57085e-16	Major facilitator superfamily protein LENGTH=596IPR000109 (Oligopeptide transporter), IPR016196 (Major facilitator superfamily domain, general substrate transporter)	'mloc_7057'	'24.2.2.9'	'Solute transport.carrier-mediated transport.MFS superfamily.anion transporter (NRT1/PTR)'	'anion transporter (NRT1/PTR)'
MLOC_52153	-1.56614	8.78676e-14	Nitrate transporter, putativeIPR000109 (Oligopeptide transporter), IPR016196 (Major facilitator superfamily domain, general substrate transporter)	'mloc_52153'	'24.2.2.9'	'Solute transport.carrier-mediated transport.MFS superfamily.anion transporter (NRT1/PTR)'	'anion transporter (NRT1/PTR)'
MLOC_58556	-1.62586	0.00256599	Major facilitator superfamily protein LENGTH=587IPR000109 (Oligopeptide transporter), IPR016196 (Major facilitator superfamily domain, general substrate transporter)	'mloc_58556'	'24.2.2.9'	'Solute transport.carrier-mediated transport.MFS superfamily.anion transporter (NRT1/PTR)'	'anion transporter (NRT1/PTR)'
MLOC_4902	-1.77894	7.09773e-06	MLOC_4902	'mloc_4902'	'24.2.2.9'	'Solute transport.carrier-mediated transport.MFS superfamily.anion transporter (NRT1/PTR)'	'anion transporter (NRT1/PTR)'
MLOC_4903	-1.79194	1.64075e-07	Major facilitator superfamily protein LENGTH=590IPR000109 (Oligopeptide transporter), IPR016196 (Major facilitator superfamily domain, general substrate transporter)	'mloc_4903'	'24.2.2.9'	'Solute transport.carrier-mediated transport.MFS superfamily.anion transporter (NRT1/PTR)'	'anion transporter (NRT1/PTR)'
MLOC_53363	-1.86671	0.00648915	MLOC_53363	'mloc_53363'	'24.2.2.9'	'Solute transport.carrier-mediated transport.MFS superfamily.anion transporter (NRT1/PTR)'	'anion transporter (NRT1/PTR)'
MLOC_11789	-1.8809	2.0926e-11	Major facilitator superfamily protein LENGTH=557IPR000109 (Oligopeptide transporter), IPR016196 (Major facilitator superfamily domain, general substrate transporter)	'mloc_11789'	'24.2.2.9'	'Solute transport.carrier-mediated transport.MFS superfamily.anion transporter (NRT1/PTR)'	'anion transporter (NRT1/PTR)'
MLOC_57245	-1.92666	2.08476e-05	MLOC_57245	'mloc_57245'	'24.2.2.9'	'Solute transport.carrier-mediated transport.MFS superfamily.anion transporter (NRT1/PTR)'	'anion transporter (NRT1/PTR)'
MLOC_56891	-1.99957	7.3728e-13	Major facilitator superfamily protein LENGTH=557IPR000109 (Oligopeptide transporter)	'mloc_56891'	'24.2.2.9'	'Solute transport.carrier-mediated transport.MFS superfamily.anion transporter (NRT1/PTR)'	'anion transporter (NRT1/PTR)'
MLOC_6466	-2.2857	1.29348e-09	MLOC_6466	'mloc_6466'	'24.2.2.9'	'Solute transport.carrier-mediated transport.MFS superfamily.anion transporter (NRT1/PTR)'	'anion transporter (NRT1/PTR)'
MLOC_7577	-2.46984	9.80604e-11	Major facilitator superfamily protein LENGTH=583IPR000109 (Oligopeptide transporter), IPR016196 (Major facilitator superfamily domain, general substrate transporter)	'mloc_7577'	'24.2.2.9'	'Solute transport.carrier-mediated transport.MFS superfamily.anion transporter (NRT1/PTR)'	'anion transporter (NRT1/PTR)'
MLOC_63316	-2.6286	1.16907e-13	Major facilitator superfamily protein LENGTH=596IPR000109 (Oligopeptide transporter), IPR016196 (Major facilitator superfamily domain, general substrate transporter)	'mloc_63316'	'24.2.2.9'	'Solute transport.carrier-mediated transport.MFS superfamily.anion transporter (NRT1/PTR)'	'anion transporter (NRT1/PTR)'
MLOC_73967	-2.6647	3.57919e-15	peptide transporter 3 LENGTH=582IPR000109 (Oligopeptide transporter), IPR016196 (Major facilitator superfamily domain, general substrate transporter)	'mloc_73967'	'24.2.2.9'	'Solute transport.carrier-mediated transport.MFS superfamily.anion transporter (NRT1/PTR)'	'anion transporter (NRT1/PTR)'
MLOC_67974	-2.73316	8.30933e-43	Major facilitator superfamily protein LENGTH=591IPR000109 (Oligopeptide transporter), IPR016196 (Major facilitator superfamily domain, general substrate transporter)	'mloc_67974'	'24.2.2.9'	'Solute transport.carrier-mediated transport.MFS superfamily.anion transporter (NRT1/PTR)'	'anion transporter (NRT1/PTR)'
MLOC_66939	-2.73567	0.000907581	Peptide transporter, putativeIPR000109 (Oligopeptide transporter), IPR016196 (Major facilitator superfamily domain, general substrate transporter)	'mloc_66939'	'24.2.2.9'	'Solute transport.carrier-mediated transport.MFS superfamily.anion transporter (NRT1/PTR)'	'anion transporter (NRT1/PTR)'
MLOC_20817	-3.11843	2.54647e-53	peptide transporter 3 LENGTH=582IPR000109 (Oligopeptide transporter), IPR016196 (Major facilitator superfamily domain, general substrate transporter)	'mloc_20817'	'24.2.2.9'	'Solute transport.carrier-mediated transport.MFS superfamily.anion transporter (NRT1/PTR)'	'anion transporter (NRT1/PTR)'
MLOC_54132	-3.31262	4.78327e-07	Major facilitator superfamily protein LENGTH=590IPR000109 (Oligopeptide transporter), IPR016196 (Major facilitator superfamily domain, general substrate transporter)	'mloc_54132'	'24.2.2.9'	'Solute transport.carrier-mediated transport.MFS superfamily.anion transporter (NRT1/PTR)'	'anion transporter (NRT1/PTR)'
MLOC_7482	-3.78337	7.8644e-25	Major facilitator superfamily protein LENGTH=616IPR000109 (Oligopeptide transporter), IPR016196 (Major facilitator superfamily domain, general substrate transporter)	'mloc_7482'	'24.2.2.9'	'Solute transport.carrier-mediated transport.MFS superfamily.anion transporter (NRT1/PTR)'	'anion transporter (NRT1/PTR)'
MLOC_57296	-5.17152	1.00997e-35	Peptide transporter, putativeIPR000109 (Oligopeptide transporter), IPR016196 (Major facilitator superfamily domain, general substrate transporter)	'mloc_57296'	'24.2.2.9'	'Solute transport.carrier-mediated transport.MFS superfamily.anion transporter (NRT1/PTR)'	'anion transporter (NRT1/PTR)'
MLOC_34614	-5.44868	3.39629e-14	MLOC_34614	'mloc_34614'	'24.2.2.9'	'Solute transport.carrier-mediated transport.MFS superfamily.anion transporter (NRT1/PTR)'	'anion transporter (NRT1/PTR)'
MLOC_63464	-1.72551	0.0028671	HPPIPR007065 (HPP)	'mloc_63464'	'24.2.23'	'Solute transport.carrier-mediated transport.plastidial nitrite transporter (NITR2)'	'plastidial nitrite transporter (NITR2)'
MLOC_3923	-1.19014	0.000157899	Sulfate transporter, putativeIPR001902 (Sulphate anion transporter)	'mloc_3923'	'24.2.3.1.1'	'Solute transport.carrier-mediated transport.APC superfamily.SulP family.sulfate transporter (SULTR)'	'sulfate transporter (SULTR)'
MLOC_69926	-1.48553	0.00562695	Sulfate transporterIPR001902 (Sulphate anion transporter)	'mloc_69926'	'24.2.3.1.1'	'Solute transport.carrier-mediated transport.APC superfamily.SulP family.sulfate transporter (SULTR)'	'sulfate transporter (SULTR)'
MLOC_44488	-1.11725	0.00132158	Manganese transport protein mntHIPR001046 (Natural resistance-associated macrophage protein)	'mloc_44488'	'24.2.3.10'	'Solute transport.carrier-mediated transport.APC superfamily.metal cation transporter (NRAMP)'	'metal cation transporter (NRAMP)'
MLOC_63231	-1.54027	2.56788e-10	Natural resistance-associated macrophage protein, putativeIPR001046 (Natural resistance-associated macrophage protein)	'mloc_63231'	'24.2.3.10'	'Solute transport.carrier-mediated transport.APC superfamily.metal cation transporter (NRAMP)'	'metal cation transporter (NRAMP)'
MLOC_11567	-1.1501	0.00048489	Potassium transporter, putativeIPR003855 (K+ potassium transporter)	'mloc_11567'	'24.2.3.11'	'Solute transport.carrier-mediated transport.APC superfamily.potassium cation transporter (HAK/KUP/KT)'	'potassium cation transporter (HAK/KUP/KT)'
MLOC_71693	-1.39663	0.000242119	Potassium transporter, putativeIPR003855 (K+ potassium transporter)	'mloc_71693'	'24.2.3.11'	'Solute transport.carrier-mediated transport.APC superfamily.potassium cation transporter (HAK/KUP/KT)'	'potassium cation transporter (HAK/KUP/KT)'
MLOC_66784	-1.45011	2.1231e-10	Potassium transporter 11IPR003855 (K+ potassium transporter)	'mloc_66784'	'24.2.3.11'	'Solute transport.carrier-mediated transport.APC superfamily.potassium cation transporter (HAK/KUP/KT)'	'potassium cation transporter (HAK/KUP/KT)'
MLOC_37174	-1.84113	2.98339e-10	Potassium transporter 10IPR003855 (K+ potassium transporter)	'mloc_37174'	'24.2.3.11'	'Solute transport.carrier-mediated transport.APC superfamily.potassium cation transporter (HAK/KUP/KT)'	'potassium cation transporter (HAK/KUP/KT)'
MLOC_62643	-2.6185	0.00115136	Potassium transporter, putativeIPR003855 (K+ potassium transporter)	'mloc_62643'	'24.2.3.11'	'Solute transport.carrier-mediated transport.APC superfamily.potassium cation transporter (HAK/KUP/KT)'	'potassium cation transporter (HAK/KUP/KT)'
MLOC_73207	-1.19569	0.0113048	Amino acid permeaseIPR013057 (Amino acid transporter, transmembrane)	'mloc_73207'	'24.2.3.4.1'	'Solute transport.carrier-mediated transport.APC superfamily.AAAP family.amino acid transporter (AAP)'	'amino acid transporter (AAP)'
MLOC_67856	-1.22981	1.34427e-06	Amino acid permease I, putative, expressedIPR013057 (Amino acid transporter, transmembrane)	'mloc_67856'	'24.2.3.4.1'	'Solute transport.carrier-mediated transport.APC superfamily.AAAP family.amino acid transporter (AAP)'	'amino acid transporter (AAP)'
MLOC_29817	-1.34895	0.000540022	Amino acid permease I, putative, expressedIPR013057 (Amino acid transporter, transmembrane)	'mloc_29817'	'24.2.3.4.1'	'Solute transport.carrier-mediated transport.APC superfamily.AAAP family.amino acid transporter (AAP)'	'amino acid transporter (AAP)'
MLOC_20198	-1.84379	3.94516e-07	Amino acid permease 1IPR013057 (Amino acid transporter, transmembrane)	'mloc_20198'	'24.2.3.4.1'	'Solute transport.carrier-mediated transport.APC superfamily.AAAP family.amino acid transporter (AAP)'	'amino acid transporter (AAP)'
MLOC_47904	-1.90432	0.000293738	MLOC_47904	'mloc_47904'	'24.2.3.4.1'	'Solute transport.carrier-mediated transport.APC superfamily.AAAP family.amino acid transporter (AAP)'	'amino acid transporter (AAP)'
MLOC_64527	-2.0756	1.4988e-19	amino acid permease 3 LENGTH=476IPR013057 (Amino acid transporter, transmembrane)	'mloc_64527'	'24.2.3.4.1'	'Solute transport.carrier-mediated transport.APC superfamily.AAAP family.amino acid transporter (AAP)'	'amino acid transporter (AAP)'
MLOC_7424	-2.08298	1.07422e-05	MLOC_7424	'mloc_7424'	'24.2.3.4.1'	'Solute transport.carrier-mediated transport.APC superfamily.AAAP family.amino acid transporter (AAP)'	'amino acid transporter (AAP)'
MLOC_33626	-2.38684	5.08536e-21	MLOC_33626	'mloc_33626'	'24.2.3.4.1'	'Solute transport.carrier-mediated transport.APC superfamily.AAAP family.amino acid transporter (AAP)'	'amino acid transporter (AAP)'
MLOC_54046	-2.82689	1.11799e-12	Histidine amino acid transporterIPR013057 (Amino acid transporter, transmembrane)	'mloc_54046'	'24.2.3.4.2'	'Solute transport.carrier-mediated transport.APC superfamily.AAAP family.amino acid transporter (LHT)'	'amino acid transporter (LHT)'
MLOC_16705	-2.90613	3.31895e-11	Histidine amino acid transporterIPR013057 (Amino acid transporter, transmembrane)	'mloc_16705'	'24.2.3.4.2'	'Solute transport.carrier-mediated transport.APC superfamily.AAAP family.amino acid transporter (LHT)'	'amino acid transporter (LHT)'
MLOC_63454	-2.95788	5.3186e-13	Amino acid transporter, putativeIPR013057 (Amino acid transporter, transmembrane)	'mloc_63454'	'24.2.3.4.3'	'Solute transport.carrier-mediated transport.APC superfamily.AAAP family.proline transporter (ProT)'	'proline transporter (ProT)'
MLOC_4778	-1.32235	0.00018878	Amino acid transporter, putativeIPR013057 (Amino acid transporter, transmembrane)	'mloc_4778'	'24.2.3.4.4'	'Solute transport.carrier-mediated transport.APC superfamily.AAAP family.amino acid transporter (ANT)'	'amino acid transporter (ANT)'
MLOC_14502	-1.92711	5.26191e-11	Amino acid transporter, putativeIPR013057 (Amino acid transporter, transmembrane)	'mloc_14502'	'24.2.3.4.4'	'Solute transport.carrier-mediated transport.APC superfamily.AAAP family.amino acid transporter (ANT)'	'amino acid transporter (ANT)'
MLOC_54960	-1.13178	0.000951949	Auxin transporter-like protein 1IPR013057 (Amino acid transporter, transmembrane)	'mloc_54960'	'24.2.3.4.5'	'Solute transport.carrier-mediated transport.APC superfamily.AAAP family.auxin transporter (AUX/LAX)'	'auxin transporter (AUX/LAX)'
MLOC_81185	-1.67077	4.73932e-07	Auxin transporter-like protein 3IPR013057 (Amino acid transporter, transmembrane)	'mloc_81185'	'24.2.3.4.5'	'Solute transport.carrier-mediated transport.APC superfamily.AAAP family.auxin transporter (AUX/LAX)'	'auxin transporter (AUX/LAX)'
MLOC_6992	-2.62671	9.8892e-14	Amino acid transporter, putativeIPR013057 (Amino acid transporter, transmembrane)	'mloc_6992'	'24.2.3.4.6'	'Solute transport.carrier-mediated transport.APC superfamily.AAAP family.gamma-aminobutyric acid transporter (GAT)'	'gamma-aminobutyric acid transporter (GAT)'
MLOC_36386	-1.21106	5.84599e-06	Amino acid transporter-like proteinIPR013057 (Amino acid transporter, transmembrane)	'mloc_36386'	'24.2.3.4.7'	'Solute transport.carrier-mediated transport.APC superfamily.AAAP family.solute transporter (AAAP)'	'solute transporter (AAAP)'
MLOC_40001	-1.50804	0.000134711	Amino acid transporter-like proteinIPR013057 (Amino acid transporter, transmembrane)	'mloc_40001'	'24.2.3.4.7'	'Solute transport.carrier-mediated transport.APC superfamily.AAAP family.solute transporter (AAAP)'	'solute transporter (AAAP)'
MLOC_64277	-1.69235	0.000371052	Amino acid permease family proteinIPR002293 (Amino acid/polyamine transporter I), IPR004841 (Amino acid permease domain)	'mloc_64277'	'24.2.3.5.1'	'Solute transport.carrier-mediated transport.APC superfamily.APC family.amino acid transporter (LAT)'	'amino acid transporter (LAT)'
MLOC_18832	-1.03657	0.0125798	Cationic amino acid transporterIPR002293 (Amino acid/polyamine transporter I), IPR004841 (Amino acid permease domain)	'mloc_18832'	'24.2.3.5.2'	'Solute transport.carrier-mediated transport.APC superfamily.APC family.cationic amino acid transporter (CAT)'	'cationic amino acid transporter (CAT)'
MLOC_62833	-1.24389	2.29435e-05	Cationic amino acid transporterIPR002293 (Amino acid/polyamine transporter I), IPR004841 (Amino acid permease domain)	'mloc_62833'	'24.2.3.5.2'	'Solute transport.carrier-mediated transport.APC superfamily.APC family.cationic amino acid transporter (CAT)'	'cationic amino acid transporter (CAT)'
MLOC_73593	-1.83322	6.02865e-09	Cationic amino acid transporter, putativeIPR002293 (Amino acid/polyamine transporter I), IPR004841 (Amino acid permease domain)	'mloc_73593'	'24.2.3.5.2'	'Solute transport.carrier-mediated transport.APC superfamily.APC family.cationic amino acid transporter (CAT)'	'cationic amino acid transporter (CAT)'
MLOC_73950	-1.49633	4.59546e-14	Amino acid permeaseIPR002293 (Amino acid/polyamine transporter I), IPR004841 (Amino acid permease domain)	'mloc_73950'	'24.2.3.5.3'	'Solute transport.carrier-mediated transport.APC superfamily.APC family.gamma-aminobutyric acid transporter (GABP)'	'gamma-aminobutyric acid transporter (GABP)'
MLOC_51699	-3.19806	1.19495e-39	Amino acid permeaseIPR002293 (Amino acid/polyamine transporter I), IPR004841 (Amino acid permease domain)	'mloc_51699'	'24.2.3.5.3'	'Solute transport.carrier-mediated transport.APC superfamily.APC family.gamma-aminobutyric acid transporter (GABP)'	'gamma-aminobutyric acid transporter (GABP)'
MLOC_79741	-2.06885	2.78481e-16	AE family transporter: anion exchangeIPR003020 (Bicarbonate transporter, eukaryotic)	'mloc_79741'	'24.2.3.6'	'Solute transport.carrier-mediated transport.APC superfamily.borate transporter (BOR)'	'borate transporter (BOR)'
MLOC_12009	-4.73977	7.63128e-10	Anion exchange family proteinIPR003020 (Bicarbonate transporter, eukaryotic)	'mloc_12009'	'24.2.3.6'	'Solute transport.carrier-mediated transport.APC superfamily.borate transporter (BOR)'	'borate transporter (BOR)'
MLOC_34662	-1.1538	1.19785e-12	MATE efflux family protein LENGTH=486IPR002528 (Multi antimicrobial extrusion protein)	'mloc_34662'	'24.2.4.1.1'	'Solute transport.carrier-mediated transport.MOP superfamily.MATE family.metabolite transporter (DTX)'	'metabolite transporter (DTX)'
MLOC_15556	-1.30517	3.44649e-10	MATE efflux protein-likeIPR002528 (Multi antimicrobial extrusion protein)	'mloc_15556'	'24.2.4.1.1'	'Solute transport.carrier-mediated transport.MOP superfamily.MATE family.metabolite transporter (DTX)'	'metabolite transporter (DTX)'
MLOC_19046	-1.75848	0.00162285	MATE efflux family protein, expressedIPR002528 (Multi antimicrobial extrusion protein)	'mloc_19046'	'24.2.4.1.1'	'Solute transport.carrier-mediated transport.MOP superfamily.MATE family.metabolite transporter (DTX)'	'metabolite transporter (DTX)'
MLOC_58123	-3.57606	2.98869e-06	MATE efflux family protein LENGTH=477IPR002528 (Multi antimicrobial extrusion protein)	'mloc_58123'	'24.2.4.1.1'	'Solute transport.carrier-mediated transport.MOP superfamily.MATE family.metabolite transporter (DTX)'	'metabolite transporter (DTX)'
MLOC_59614	-3.68276	5.87859e-22	Mate efflux family proteinIPR002528 (Multi antimicrobial extrusion protein)	'mloc_59614'	'24.2.4.1.1'	'Solute transport.carrier-mediated transport.MOP superfamily.MATE family.metabolite transporter (DTX)'	'metabolite transporter (DTX)'
MLOC_37708	-1.1801	3.19457e-05	Bidirectional sugar transporter N3IPR004316 (RAG1-activating protein-1-related)	'mloc_37708'	'24.2.6.1'	'Solute transport.carrier-mediated transport.TOC superfamily.sugar efflux transporter (SWEET)'	'sugar efflux transporter (SWEET)'
MLOC_67533	-1.47918	8.66013e-09	Bidirectional sugar transporter N3IPR004316 (RAG1-activating protein-1-related)	'mloc_67533'	'24.2.6.1'	'Solute transport.carrier-mediated transport.TOC superfamily.sugar efflux transporter (SWEET)'	'sugar efflux transporter (SWEET)'
MLOC_7086	-2.25974	0.00076913	Bidirectional sugar transporter N3IPR004316 (RAG1-activating protein-1-related)	'mloc_7086'	'24.2.6.1'	'Solute transport.carrier-mediated transport.TOC superfamily.sugar efflux transporter (SWEET)'	'sugar efflux transporter (SWEET)'
MLOC_79077	-3.48052	6.14354e-19	Bidirectional sugar transporter N3IPR004316 (RAG1-activating protein-1-related)	'mloc_79077'	'24.2.6.1'	'Solute transport.carrier-mediated transport.TOC superfamily.sugar efflux transporter (SWEET)'	'sugar efflux transporter (SWEET)'
MLOC_1614	-3.67536	1.565e-09	Bidirectional sugar transporter N3IPR004316 (RAG1-activating protein-1-related)	'mloc_1614'	'24.2.6.1'	'Solute transport.carrier-mediated transport.TOC superfamily.sugar efflux transporter (SWEET)'	'sugar efflux transporter (SWEET)'
MLOC_52477	-4.04279	2.51107e-12	Bidirectional sugar transporter SWEET7bIPR004316 (RAG1-activating protein-1-related)	'mloc_52477'	'24.2.6.1'	'Solute transport.carrier-mediated transport.TOC superfamily.sugar efflux transporter (SWEET)'	'sugar efflux transporter (SWEET)'
MLOC_37044	-1.58055	7.13965e-08	Sulfite exporter TauE/SafE family protein LENGTH=459IPR002781 (Protein of unknown function DUF81)	'mloc_37044'	'24.2.6.2'	'Solute transport.carrier-mediated transport.TOC superfamily.transport protein (TSUP)'	'transport protein (TSUP)'
MLOC_69350	-1.38504	1.40312e-07	Citrate transporter family proteinIPR004680 (Divalent ion symporter)	'mloc_69350'	'24.2.7.2'	'Solute transport.carrier-mediated transport.IT superfamily.putative silicon efflux transporter (LSI2)'	'putative silicon efflux transporter (LSI2)'
MLOC_14974	-3.66708	1.59202e-17	Citrate transporter family proteinIPR004680 (Divalent ion symporter), IPR017690 (Outer membrane insertion C-terminal signal, omp85 target)	'mloc_14974'	'24.2.7.2'	'Solute transport.carrier-mediated transport.IT superfamily.putative silicon efflux transporter (LSI2)'	'putative silicon efflux transporter (LSI2)'
MLOC_56639	-1.55041	5.11605e-11	MLOC_56639	'mloc_56639'	'24.2.7.4'	'Solute transport.carrier-mediated transport.IT superfamily.phosphate transporter (PHO)'	'phosphate transporter (PHO)'	'25.3.2.2'	'Nutrient uptake.phosphorus assimilation.phosphate uptake.phosphate transporter (PHO1)'	'phosphate transporter (PHO1)'
MLOC_14189	-1.08148	0.000386114	Sodium/hydrogen exchangerIPR006153 (Cation/H+ exchanger), IPR018422 (Cation/H+ exchanger, CPA1 family)	'mloc_14189'	'24.2.8.1.1'	'Solute transport.carrier-mediated transport.CPA superfamily.CPA-1 family.proton:cation antiporter (NHX)'	'proton:sodium cation antiporter (NHX)'
MLOC_4602	-1.51227	1.3216e-08	Sodium/hydrogen exchangerIPR006153 (Cation/H+ exchanger), IPR018422 (Cation/H+ exchanger, CPA1 family)	'mloc_4602'	'24.2.8.1.1'	'Solute transport.carrier-mediated transport.CPA superfamily.CPA-1 family.proton:cation antiporter (NHX)'	'proton:sodium cation antiporter (NHX)'
MLOC_62978	-3.71856	8.56826e-17	cation/H+ exchanger 19 LENGTH=800IPR006153 (Cation/H+ exchanger)	'mloc_62978'	'24.2.8.2.1'	'Solute transport.carrier-mediated transport.CPA superfamily.CPA-2 family.proton:monovalent cation antiporter (CHX)'	'proton:monovalent cation antiporter (CHX)'
MLOC_17450	-2.12435	2.39439e-31	Vacuolar cation/proton exchanger 1bIPR004798 (Calcium/proton exchanger superfamily)	'mloc_17450'	'24.2.9.1.1'	'Solute transport.carrier-mediated transport.CDF superfamily.CaCA family.cation antiporter (CAX)'	'cation antiporter (CAX)'
MLOC_5838	-2.33792	1.18721e-09	Vacuolar cation/proton exchanger 2IPR004798 (Calcium/proton exchanger superfamily)	'mloc_5838'	'24.2.9.1.1'	'Solute transport.carrier-mediated transport.CDF superfamily.CaCA family.cation antiporter (CAX)'	'cation antiporter (CAX)'
MLOC_70161	-1.53046	0.0351001	calcium exchanger 7 LENGTH=570IPR004837 (Sodium/calcium exchanger membrane region)	'mloc_70161'	'24.2.9.1.2'	'Solute transport.carrier-mediated transport.CDF superfamily.CaCA family.cation:calcium cation exchanger (CCX)'	'cation:calcium cation exchanger (CCX)'
MLOC_55325	-1.00298	1.39807e-08	Calcium-binding EF-hand family protein LENGTH=564IPR004837 (Sodium/calcium exchanger membrane region), IPR011992 (EF-hand-like domain)	'mloc_55325'	'24.2.9.1.4'	'Solute transport.carrier-mediated transport.CDF superfamily.CaCA family.cation exchanger (NCL/EF-CAX)'	'cation exchanger (NCL/EF-CAX)'
MLOC_55775	-1.49284	1.00882e-08	Metal tolerance protein C3IPR002524 (Cation efflux protein)	'mloc_55775'	'24.2.9.2.2'	'Solute transport.carrier-mediated transport.CDF superfamily.CDF family.manganese cation transporter (Mn-CDF)'	'manganese cation transporter (Mn-CDF)'
MLOC_52161	-1.59428	7.96559e-05	Metal tolerance protein C3IPR002524 (Cation efflux protein)	'mloc_52161'	'24.2.9.2.2'	'Solute transport.carrier-mediated transport.CDF superfamily.CDF family.manganese cation transporter (Mn-CDF)'	'manganese cation transporter (Mn-CDF)'
MLOC_67894	-1.71401	0.000232803	AquaporinIPR000425 (Major intrinsic protein), IPR023271 (Aquaporin-like)	'mloc_67894'	'24.3.1.1'	'Solute transport.channels.MIP family.Nodulin-26-like intrinsic protein (NIP)'	'Nodulin-26-like intrinsic protein (NIP)'
MLOC_10855	-1.57547	2.13598e-08	AquaporinIPR000425 (Major intrinsic protein), IPR023271 (Aquaporin-like)	'mloc_10855'	'24.3.1.2'	'Solute transport.channels.MIP family.plasma membrane intrinsic protein (PIP)'	'plasma membrane intrinsic protein (PIP)'
MLOC_71237	-2.36302	6.77828e-16	Aquaporin 1IPR000425 (Major intrinsic protein), IPR023271 (Aquaporin-like)	'mloc_71237'	'24.3.1.3'	'Solute transport.channels.MIP family.tonoplast intrinsic protein (TIP)'	'tonoplast intrinsic protein (TIP)'
MLOC_55627	-1.81265	0.000381315	C4-dicarboxylate transporter/malic acid transport proteinIPR004695 (C4-dicarboxylate transporter/malic acid transport protein)	'mloc_55627'	'24.3.10'	'Solute transport.channels.anion channel (SLAC)'	'anion channel (SLAC)'
MLOC_12694	-1.9932	0.0220957	C4-dicarboxylate transporter/malic acid transport family proteinIPR004695 (C4-dicarboxylate transporter/malic acid transport protein)	'mloc_12694'	'24.3.10'	'Solute transport.channels.anion channel (SLAC)'	'anion channel (SLAC)'
MLOC_67776	-3.28614	1.00264e-20	Aluminum-activated malate transporter-likeIPR020966 (Malate transporter, aliminium toerance)	'mloc_67776'	'24.3.11'	'Solute transport.channels.anion channel (QUAC/ALMT)'	'anion channel (QUAC/ALMT)'
MLOC_7948	-2.40366	1.05383e-16	Copper transporter, putativeIPR007274 (Ctr copper transporter)	'mloc_7948'	'24.3.12'	'Solute transport.channels.copper cation channel (COPT)'	'copper cation channel (COPT)'	'25.4.3.2.1'	'Nutrient uptake.metal homeostasis.copper.uptake transport.copper transporter (COPT)'	'copper transporter (COPT)'
MLOC_59105	-3.26876	0.000229946	Coiled-coil domain-containing protein 109AIPR006769 (Coiled-coil domain containing protein 109, C-terminal)	'mloc_59105'	'24.3.15.1'	'Solute transport.channels.MCU calcium uniporter complex.channel component MCU'	'channel component MCU of MCU calcium uniporter complex'
MLOC_81045	-1.1215	0.00245972	Outward-rectifying potassium channelIPR003280 (Two pore domain potassium channel), IPR011992 (EF-hand-like domain)	'mloc_81045'	'24.3.2.3'	'Solute transport.channels.VIC superfamily.voltage-gated potassium cation channel (TPK/KCO)'	'voltage-gated potassium cation channel (TPK/KCO)'
MLOC_7399	-1.19744	2.65802e-12	Cyclic nucleotide-gated channelIPR005821 (Ion transport), IPR014710 (RmlC-like jelly roll fold)	'mloc_7399'	'24.3.2.4'	'Solute transport.channels.VIC superfamily.cyclic nucleotide-gated cation channel (CNGC)'	'cyclic nucleotide-gated cation channel (CNGC)'
MLOC_11709	-2.85717	2.99943e-07	MLOC_11709	'mloc_11709'	'24.3.3.1'	'Solute transport.channels.CorA family.metal cation transporter (MRS/MGT)'	'metal cation transporter (MRS/MGT)'
MLOC_33834	-1.86089	0.00253202	Ammonium transporterIPR001905 (Ammonium transporter), IPR024041 (Ammonium transporter AmtB-like)	'mloc_33834'	'24.3.4.1'	'Solute transport.channels.AMT family.ammonium transporter (AMT1)'	'ammonium transporter (AMT1)'
MLOC_61695	-2.7258	1.40005e-16	MLOC_61695	'mloc_61695'	'24.3.4.1'	'Solute transport.channels.AMT family.ammonium transporter (AMT1)'	'ammonium transporter (AMT1)'
MLOC_68498	-2.32078	4.44815e-13	Ammonium transporter 2IPR001905 (Ammonium transporter), IPR002229 (Blood group Rhesus C/E/D polypeptide), IPR024041 (Ammonium transporter AmtB-like)	'mloc_68498'	'24.3.4.2'	'Solute transport.channels.AMT family.ammonium transporter (AMT2/3)'	'ammonium transporter (AMT2/3)'
MLOC_7054	-3.50714	2.91687e-09	MLOC_7054	'mloc_7054'	'24.3.4.2'	'Solute transport.channels.AMT family.ammonium transporter (AMT2/3)'	'ammonium transporter (AMT2/3)'
MLOC_21779	-3.2598	2.76519e-10	Mechanosensitive ion channel	'mloc_21779'	'24.3.5'	'Solute transport.channels.mechanosensitive ion channel (MSL)'	'mechanosensitive ion channel (MSL)'
MLOC_51093	-1.80939	1.05823e-06	Early-responsive to dehydration protein-likeIPR003864 (Domain of unknown function DUF221)	'mloc_51093'	'24.3.7'	'Solute transport.channels.calcium-permeable channel (OSCA)'	'calcium-permeable channel (OSCA)'
MLOC_15149	-2.04784	0.0406068	Early-responsive to dehydration stress-related proteinIPR003864 (Domain of unknown function DUF221)	'mloc_15149'	'24.3.7'	'Solute transport.channels.calcium-permeable channel (OSCA)'	'calcium-permeable channel (OSCA)'
MLOC_65405	-2.39417	5.17019e-06	Early-responsive to dehydration stress-related proteinIPR003864 (Domain of unknown function DUF221)	'mloc_65405'	'24.3.7'	'Solute transport.channels.calcium-permeable channel (OSCA)'	'calcium-permeable channel (OSCA)'
MLOC_72246	-1.03206	0.0210942	Glutamate receptorIPR001320 (Ionotropic glutamate receptor), IPR001638 (Extracellular solute-binding protein, family 3), IPR001828 (Extracellular ligand-binding receptor)	'mloc_72246'	'24.3.9'	'Solute transport.channels.ligand-gated cation channel (GLR)'	'ligand-gated cation channel (GLR)'
MLOC_20391	-1.25009	0.00345731	Glutamate receptorIPR001638 (Extracellular solute-binding protein, family 3), IPR017103 (Ionotropic glutamate receptor, plant)	'mloc_20391'	'24.3.9'	'Solute transport.channels.ligand-gated cation channel (GLR)'	'ligand-gated cation channel (GLR)'
MLOC_66590	-1.34643	3.89067e-05	Glutamate receptorIPR001638 (Extracellular solute-binding protein, family 3), IPR002455 (GPCR, family 3, gamma-aminobutyric acid receptor, type B), IPR017103 (Ionotropic glutamate receptor, plant)	'mloc_66590'	'24.3.9'	'Solute transport.channels.ligand-gated cation channel (GLR)'	'ligand-gated cation channel (GLR)'
MLOC_57821	-1.96922	0.00559538	Glutamate receptorIPR001638 (Extracellular solute-binding protein, family 3), IPR017103 (Ionotropic glutamate receptor, plant)	'mloc_57821'	'24.3.9'	'Solute transport.channels.ligand-gated cation channel (GLR)'	'ligand-gated cation channel (GLR)'
MLOC_51154	-2.36279	1.0642e-05	Porin/voltage-dependent anion-selective channel proteinIPR001925 (Porin, eukaryotic type)	'mloc_51154'	'24.4.1'	'Solute transport.porins.voltage-gated anion channel (VDAC)'	'voltage-gated anion channel (VDAC)'
MLOC_73802	-3.58093	0.000112472	High affinity nitrate transporter	'mloc_73802'	'25.1.2.6'	'Nutrient uptake.nitrogen assimilation.nitrate uptake system.regulatory factor (NRT3)'	'regulatory factor NRT3 of nitrate uptake system'
MLOC_3053	-3.9083	1.52692e-08	High affinity nitrate transporterIPR016605 (Transporter, high affinity nitrate, Nar2)	'mloc_3053'	'25.1.2.6'	'Nutrient uptake.nitrogen assimilation.nitrate uptake system.regulatory factor (NRT3)'	'regulatory factor NRT3 of nitrate uptake system'
MLOC_60308	-4.29412	1.93404e-26	High affinity nitrate transporterIPR016605 (Transporter, high affinity nitrate, Nar2)	'mloc_60308'	'25.1.2.6'	'Nutrient uptake.nitrogen assimilation.nitrate uptake system.regulatory factor (NRT3)'	'regulatory factor NRT3 of nitrate uptake system'
MLOC_60358	-2.64941	2.05229e-07	Nitrate reductaseIPR001834 (NADH:cytochrome b5 reductase (CBR)), IPR008335 (Eukaryotic molybdopterin oxidoreductase), IPR014756 (Immunoglobulin E-set), IPR017938 (Riboflavin synthase-like beta-barrel)	'mloc_60358'	'25.1.3.1'	'Nutrient uptake.nitrogen assimilation.nitrate assimilation.nitrate reductase'	'nitrate reductase'
MLOC_43860	-2.21911	0.000142679	Nitrite reductaseIPR005117 (Nitrite/sulphite reductase, hemoprotein beta-component, ferrodoxin-like), IPR006067 (Nitrite/sulphite reductase 4Fe-4S domain)	'mloc_43860'	'25.1.3.2'	'Nutrient uptake.nitrogen assimilation.nitrate assimilation.nitrite reductase'	'nitrite reductase'
MLOC_11890	-1.46952	6.70238e-12	Glutamine synthetaseIPR008147 (Glutamine synthetase, beta-Grasp), IPR014746 (Glutamine synthetase/guanido kinase, catalytic domain)	'mloc_11890'	'25.1.4.1.1'	'Nutrient uptake.nitrogen assimilation.ammonium assimilation.glutamine synthetase activities.cytosolic glutamine synthetase (GLN1)'	'cytosolic glutamine synthetase (GLN1)'
MLOC_13742	-1.12461	1.31335e-05	Aspartate aminotransferaseIPR000796 (Aspartate/other aminotransferase), IPR015424 (Pyridoxal phosphate-dependent transferase, major domain)	'mloc_13742'	'25.1.6'	'Nutrient uptake.nitrogen assimilation.aspartate aminotransferase'	'aspartate aminotransferase'
MLOC_19075	-1.06355	0.0321733	MLOC_19075	'mloc_19075'	'25.2.1.1'	'Nutrient uptake.sulfur assimilation.sulfate assimilation.ATP sulfurylase (APS)'	'ATP sulfurylase (APS)'
MLOC_27855	-1.33811	0.0448178	E3 ubiquitin-protein ligase BAH1IPR004331 (SPX, N-terminal), IPR013083 (Zinc finger, RING/FYVE/PHD-type)	'mloc_27855'	'25.3.3.2'	'Nutrient uptake.phosphorus assimilation.phosphate homeostasis.E3 ubiquitin ligase (NLA)'	'E3 ubiquitin ligase (NLA)'
MLOC_52462	-1.39271	1.40271e-08	E3 ubiquitin-protein ligase BAH1IPR004331 (SPX, N-terminal), IPR013083 (Zinc finger, RING/FYVE/PHD-type)	'mloc_52462'	'25.3.3.2'	'Nutrient uptake.phosphorus assimilation.phosphate homeostasis.E3 ubiquitin ligase (NLA)'	'E3 ubiquitin ligase (NLA)'
MLOC_78101	-1.83102	0.0253849	Nicotianamine synthase 1, putative, expressedIPR004298 (Nicotianamine synthase)	'mloc_78101'	'25.4.2.2.1.1'	'Nutrient uptake.metal homeostasis.iron.chelation-based strategy uptake.phytosiderophore biosynthesis.nicotianamine synthase'	'nicotianamine synthase'
MLOC_3754	-2.34821	0.017513	MLOC_3754	'mloc_3754'	'25.4.2.2.1.1'	'Nutrient uptake.metal homeostasis.iron.chelation-based strategy uptake.phytosiderophore biosynthesis.nicotianamine synthase'	'nicotianamine synthase'
MLOC_56153	-2.71576	0.00539229	Nicotianamine synthase 1, putative, expressedIPR004298 (Nicotianamine synthase)	'mloc_56153'	'25.4.2.2.1.1'	'Nutrient uptake.metal homeostasis.iron.chelation-based strategy uptake.phytosiderophore biosynthesis.nicotianamine synthase'	'nicotianamine synthase'
MLOC_17126	-1.23009	0.00281243	2-oxoglutarate (2OG) and Fe(II)-dependent oxygenase superfamily protein LENGTH=348IPR005123 (Oxoglutarate/iron-dependent oxygenase)	'mloc_17126'	'25.4.2.2.1.4'	'Nutrient uptake.metal homeostasis.iron.chelation-based strategy uptake.phytosiderophore biosynthesis.mugineic acid 3-dioxygenase'	'mugineic acid 3-dioxygenase'
MLOC_53725	-1.11671	9.24901e-06	Kelch repeat-containing F-box family protein LENGTH=478IPR000014 (PAS), IPR015915 (Kelch-type beta propeller)	'mloc_53725'	'26.1.2.3.1'	'External stimuli response.light.UV-A/blue light.zeitlupe-mediated photoperception.substrate adaptor of SCF E3 ubiquitin ligase complex (ADO)'	'substrate adaptor ADO of SCF E3 ubiquitin ligase complex'
MLOC_74179	-2.32467	0.0105656	Kinase, putativeIPR011009 (Protein kinase-like domain)	'mloc_74179'	'26.10.1.2'	'External stimuli response.symbiont.symbiosis signalling pathway.LysM receptor kinase (NFR5/NFP)'	'LysM receptor kinase (NFR5/NFP)'
MLOC_64218	-2.14018	1.28545e-08	Protein kinase superfamily protein LENGTH=390IPR011009 (Protein kinase-like domain)	'mloc_64218'	'26.4.3.3'	'External stimuli response.temperature.cold response.cold-responsive protein kinase (CRPK)'	'cold-responsive protein kinase (CRPK)'
MLOC_5234	-1.21172	2.02878e-07	Calcineurin B-like protein 8IPR001125 (Recoverin)	'mloc_5234'	'26.6.1.1.3'	'External stimuli response.salinity.SOS (Salt Overly Sensitive) signalling pathway.SOS3-SOS2 signalling.calcium-dependent regulatory protein (SCaBP8/CBL10)'	'calcium-dependent regulatory protein SCaBP8/CBL10'	'27.7.6.1'	'Multi-process regulation.calcium-dependent signalling.CBL-CIPK calcium sensor and kinase complex.calcium sensor (CBL)'	'calcium sensor (CBL)'
MLOC_75956	-2.63466	0.00598601	Metallothionein-like proteinIPR000347 (Metallothionein, family 15, plant)	'mloc_75956'	'26.7.1.1'	'External stimuli response.toxic compounds.heavy metal.metallothionein'	'metallothionein'
MLOC_64832	-3.47935	0.000207809	Metallothionein-like proteinIPR000347 (Metallothionein, family 15, plant)	'mloc_64832'	'26.7.1.1'	'External stimuli response.toxic compounds.heavy metal.metallothionein'	'metallothionein'
MLOC_25672	-5.98868	1.05404e-13	Metallothionein-like proteinIPR000347 (Metallothionein, family 15, plant)	'mloc_25672'	'26.7.1.1'	'External stimuli response.toxic compounds.heavy metal.metallothionein'	'metallothionein'
MLOC_23501	-2.67652	4.92723e-06	Senescence-associated protein DIN1IPR001763 (Rhodanese-like)	'mloc_23501'	'26.7.2.2'	'External stimuli response.toxic compounds.arsenic.arsenate reductase (HAC)'	'arsenate reductase (HAC)'
MLOC_4831	-3.84644	2.05551e-53	Rhodanese-like domain containing protein, expressedIPR001763 (Rhodanese-like)	'mloc_4831'	'26.7.2.2'	'External stimuli response.toxic compounds.arsenic.arsenate reductase (HAC)'	'arsenate reductase (HAC)'
MLOC_66269	-4.54063	3.21852e-18	Rhodanese-like domain-containing proteinIPR001763 (Rhodanese-like)	'mloc_66269'	'26.7.2.2'	'External stimuli response.toxic compounds.arsenic.arsenate reductase (HAC)'	'arsenate reductase (HAC)'
MLOC_17072	-4.98256	4.53261e-12	Rhodanese-like domain-containing proteinIPR001763 (Rhodanese-like)	'mloc_17072'	'26.7.2.2'	'External stimuli response.toxic compounds.arsenic.arsenate reductase (HAC)'	'arsenate reductase (HAC)'
MLOC_4835	-5.1605	9.36336e-54	Rhodanese-like domain containing protein, expressedIPR001763 (Rhodanese-like)	'mloc_4835'	'26.7.2.2'	'External stimuli response.toxic compounds.arsenic.arsenate reductase (HAC)'	'arsenate reductase (HAC)'
MLOC_60268	-1.19962	1.19787e-05	Disease resistance protein (CC-NBS-LRR class) family LENGTH=787IPR000767 (Disease resistance protein), IPR001611 (Leucine-rich repeat), IPR008808 (Powdery mildew resistance protein, RPW8 domain)	'mloc_60268'	'26.9.2.1.2'	'External stimuli response.pathogen.effector-triggered immunity (ETI) network.TNL-mediated effector-triggered immunity.regulatory protein (ADR)'	'regulatory protein (ADR) of TNL-mediated effector-triggered immunity'
MLOC_55524	-1.14881	2.71768e-06	RPM1 interacting protein 4 transcript 2IPR008700 (Pathogenic type III effector avirulence factor Avr cleavage site)	'mloc_55524'	'26.9.2.2.2'	'External stimuli response.pathogen.effector-triggered immunity (ETI) network.RIN4-RPM1 immune signalling.RPM1-interacting factor (RIN4)'	'effector-triggered immunity RPM1-interacting factor (RIN4)'
MLOC_75223	-1.37513	5.49187e-07	RPM1 interacting protein 4 transcript 2IPR008700 (Pathogenic type III effector avirulence factor Avr cleavage site)	'mloc_75223'	'26.9.2.2.2'	'External stimuli response.pathogen.effector-triggered immunity (ETI) network.RIN4-RPM1 immune signalling.RPM1-interacting factor (RIN4)'	'effector-triggered immunity RPM1-interacting factor (RIN4)'
MLOC_67615	-1.01788	4.3955e-07	Enhanced disease susceptibility 1IPR002921 (Lipase, class 3)	'mloc_67615'	'26.9.2.4.1'	'External stimuli response.pathogen.effector-triggered immunity (ETI) network.EDS1-PAD4/SAG101 signalling heterodimers.component EDS1'	'effector-triggered immunity regulator (EDS1)'
MLOC_44891	-1.13002	0.0441768	Acyl-protein thioesterase 1,2, putativeIPR003140 (Phospholipase/carboxylesterase/thioesterase)	'mloc_44891'	'26.9.2.6'	'External stimuli response.pathogen.effector-triggered immunity (ETI) network.immunity suppressor protein (SOBER/TIPSY)'	'effector-triggered immunity suppressor (SOBER/TIPSY)'
MLOC_36714	-1.06906	0.00012075	Calmodulin-binding protein-likeIPR012416 (Calmodulin binding protein-like)	'mloc_36714'	'26.9.3.1.4'	'External stimuli response.pathogen.defense mechanisms.systemic acquired resistance (SAR).regulatory protein (CBP60/SARD)'	'systemic acquired resistance regulatory protein (CBP60)'
MLOC_65527	-1.1478	0.000363524	Calmodulin-binding protein, putative, expressedIPR012416 (Calmodulin binding protein-like)	'mloc_65527'	'26.9.3.1.4'	'External stimuli response.pathogen.defense mechanisms.systemic acquired resistance (SAR).regulatory protein (CBP60/SARD)'	'systemic acquired resistance regulatory protein (CBP60)'
MLOC_62114	-1.70936	3.59695e-06	Calmodulin-binding protein, putative, expressedIPR012416 (Calmodulin binding protein-like)	'mloc_62114'	'26.9.3.1.4'	'External stimuli response.pathogen.defense mechanisms.systemic acquired resistance (SAR).regulatory protein (CBP60/SARD)'	'systemic acquired resistance regulatory protein (CBP60)'
MLOC_55001	-1.92118	1.62777e-16	Calmodulin-binding protein, putative, expressedIPR012416 (Calmodulin binding protein-like)	'mloc_55001'	'26.9.3.1.4'	'External stimuli response.pathogen.defense mechanisms.systemic acquired resistance (SAR).regulatory protein (CBP60/SARD)'	'systemic acquired resistance regulatory protein (CBP60)'
MLOC_70059	-2.64434	1.24005e-37	Calmodulin-binding protein, putative, expressedIPR012416 (Calmodulin binding protein-like)	'mloc_70059'	'26.9.3.1.4'	'External stimuli response.pathogen.defense mechanisms.systemic acquired resistance (SAR).regulatory protein (CBP60/SARD)'	'systemic acquired resistance regulatory protein (CBP60)'
MLOC_61585	-2.29746	8.37044e-07	Sigma factor binding proteinIPR008889 (VQ)	'mloc_61585'	'26.9.3.3.2'	'External stimuli response.pathogen.defense mechanisms.WRKY33-dependent plant immunity.WRKY33-activating protein (SIB)'	'WRKY33-activating protein (SIB)'
MLOC_64392	-1.15752	8.21469e-07	Leucine-rich repeat receptor-like protein kinase family protein LENGTH=1141IPR013210 (Leucine-rich repeat-containing N-terminal, type 2)	'mloc_64392'	'26.9.3.4'	'External stimuli response.pathogen.defense mechanisms.pathogen polygalacturonase inhibitor (PGIP)'	'pathogen polygalacturonase inhibitor (PGIP)'
MLOC_73481	-5.07516	4.93883e-40	Leucine-rich repeat receptor-like protein kinase family protein LENGTH=1091IPR001611 (Leucine-rich repeat), IPR013210 (Leucine-rich repeat-containing N-terminal, type 2)	'mloc_73481'	'26.9.3.4'	'External stimuli response.pathogen.defense mechanisms.pathogen polygalacturonase inhibitor (PGIP)'	'pathogen polygalacturonase inhibitor (PGIP)'
MLOC_69543	-6.83334	3.38799e-40	Leucine-rich repeat receptor-like protein kinase family protein LENGTH=1124IPR001611 (Leucine-rich repeat), IPR013210 (Leucine-rich repeat-containing N-terminal, type 2)	'mloc_69543'	'26.9.3.4'	'External stimuli response.pathogen.defense mechanisms.pathogen polygalacturonase inhibitor (PGIP)'	'pathogen polygalacturonase inhibitor (PGIP)'
MLOC_62596	-1.10387	4.58211e-06	Pseudo response regulatorIPR010402 (CCT domain), IPR011006 (CheY-like superfamily)	'mloc_62596'	'27.1.4'	'Multi-process regulation.circadian clock system.time-of-day-dependent expressed repressor (PRR)'	'circadian clock time-of-day-dependent expressed repressor (PRR)'
MLOC_60797	-2.59265	5.90287e-06	Protein of unknown function, DUF538 LENGTH=179IPR007493 (Protein of unknown function DUF538)	'mloc_60797'	'27.11.1.3'	'Multi-process regulation.UPR (Unfolded Protein Response) signalling.IRE1-bZIP60 pathway.regulatory mediator (SVB)'	'regulatory mediator of IRE1-bZIP60 UPR pathway'
MLOC_61224	-1.85556	0.0435457	MOB kinase activator 1AIPR005301 (Mob1/phocein)	'mloc_61224'	'27.12.2'	'Multi-process regulation.RAM (Regulation of Ace2 and Morphogenesis) signalling.NDR-activator component (MOB1/2)'	'NDR-activator component (MOB1/2) of RAM signalling pathway'
MLOC_17904	-1.72331	1.3205e-23	LITAF-domain-containing proteinIPR006629 (LPS-induced tumor necrosis factor alpha factor)	'mloc_17904'	'27.2.2'	'Multi-process regulation.Programmed Cell Death (PCD) system.LSD-interacting PCD regulatory protein (GILP)'	'programmed cell death regulator protein (GILP)'
MLOC_66886	-1.16901	1.32346e-09	BAX inhibitor 1IPR006214 (Inhibitor of apoptosis-promoting Bax1-related)	'mloc_66886'	'27.2.3'	'Multi-process regulation.Programmed Cell Death (PCD) system.PCD suppressor (BI-1)'	'Prgrammed Cell Death suppressor (BI-1)'
MLOC_57717	-1.31604	0.000964716	metacaspase 1 LENGTH=367IPR005735 (Zinc finger, LSD1-type), IPR011600 (Peptidase C14, caspase catalytic)	'mloc_57717'	'27.2.4.2'	'Multi-process regulation.Programmed Cell Death (PCD) system.vacuole-mediated cell death.metacaspase-like regulator (MCP1)'	'programmed cell death metacaspase-like regulator (MCP1)'
MLOC_70114	-1.3221	2.04388e-09	Metacaspase 3IPR011600 (Peptidase C14, caspase catalytic)	'mloc_70114'	'27.2.4.3'	'Multi-process regulation.Programmed Cell Death (PCD) system.vacuole-mediated cell death.metacaspase-like regulator (MCP2)'	'programmed cell death metacaspase-like regulator (MCP2)'
MLOC_12769	-1.13982	9.62717e-06	Protein of unknown function (DUF581) LENGTH=177IPR007650 (Protein of unknown function DUF581)	'mloc_12769'	'27.3.3'	'Multi-process regulation.SnRK1-kinase regulatory system.SnRK1-interacting factor (FLZ)'	'SnRK1-interacting factor (FLZ)'
MLOC_21885	-2.12218	1.18547e-12	Protein of unknown function (DUF581) LENGTH=162IPR007650 (Protein of unknown function DUF581)	'mloc_21885'	'27.3.3'	'Multi-process regulation.SnRK1-kinase regulatory system.SnRK1-interacting factor (FLZ)'	'SnRK1-interacting factor (FLZ)'
MLOC_74810	-1.09948	8.47165e-08	Rho GTPase activating protein 2IPR000095 (PAK-box/P21-Rho-binding), IPR008936 (Rho GTPase activation protein)	'mloc_74810'	'27.4.2'	'Multi-process regulation.Rop-GTPase regulatory system.ROP-activating protein (RopGAP)'	'ROP-activating protein (RopGAP)'
MLOC_71455	-2.67376	3.31578e-07	Rop guanine nucleotide exchange factorIPR005512 (Plant specific Rop nucleotide exchanger, PRONE)	'mloc_71455'	'27.4.3.1'	'Multi-process regulation.Rop-GTPase regulatory system.RopGEF guanine nucleotide exchange factor activities.exchange factor (PRONE)'	'RopGEF guanine nucleotide exchange factor (PRONE)'
MLOC_70920	-1.38162	2.64702e-13	Inositol 1,4,5-trisphosphate 5-phosphatase-like proteinIPR005135 (Endonuclease/exonuclease/phosphatase)	'mloc_70920'	'27.5.2.4.1'	'Multi-process regulation.phosphatidylinositol and inositol phosphate system.degradation.5-phosphatase activities.type-I inositol-polyphosphate 5-phosphatase'	'type-I inositol-polyphosphate 5-phosphatase'
MLOC_62656	-2.22057	7.66702e-06	inositol polyphosphate 5-phosphatase 11 LENGTH=334IPR005135 (Endonuclease/exonuclease/phosphatase)	'mloc_62656'	'27.5.2.4.3'	'Multi-process regulation.phosphatidylinositol and inositol phosphate system.degradation.5-phosphatase activities.type-IV inositol-polyphosphate 5-phosphatase'	'type-IV inositol-polyphosphate 5-phosphatase'
MLOC_51702	-1.19677	1.81024e-06	Polyphosphoinositide phosphataseIPR002013 (Synaptojanin, N-terminal)	'mloc_51702'	'27.5.2.7.1'	'Multi-process regulation.phosphatidylinositol and inositol phosphate system.degradation.SAC phosphoinositide phosphatase activities.SAC-group-I phosphoinositide 3,5-phosphatase'	'SAC-group-I phosphoinositide 3,5-phosphatase'
MLOC_77595	-1.93345	7.99474e-07	Inorganic pyrophosphataseIPR008162 (Inorganic pyrophosphatase)	'mloc_77595'	'27.6.1'	'Multi-process regulation.pyrophosphate homeostasis.cytosolic pyrophosphatase'	'cytosolic pyrophosphatase'
MLOC_43518	-1.09544	3.02823e-06	Calmodulin-like proteinIPR011992 (EF-hand-like domain)	'mloc_43518'	'27.7.2'	'Multi-process regulation.calcium-dependent signalling.calcium sensor (CML)'	'calcium sensor (CML)'
MLOC_58752	-1.16649	0.0330806	CalmodulinIPR011992 (EF-hand-like domain)	'mloc_58752'	'27.7.2'	'Multi-process regulation.calcium-dependent signalling.calcium sensor (CML)'	'calcium sensor (CML)'
MLOC_51461	-1.29127	0.00949419	MLOC_51461	'mloc_51461'	'27.7.2'	'Multi-process regulation.calcium-dependent signalling.calcium sensor (CML)'	'calcium sensor (CML)'
MLOC_62445	-1.31238	0.0410843	Calmodulin-like proteinIPR011992 (EF-hand-like domain)	'mloc_62445'	'27.7.2'	'Multi-process regulation.calcium-dependent signalling.calcium sensor (CML)'	'calcium sensor (CML)'
MLOC_5421	-1.48851	2.52997e-05	CalmodulinIPR011992 (EF-hand-like domain)	'mloc_5421'	'27.7.2'	'Multi-process regulation.calcium-dependent signalling.calcium sensor (CML)'	'calcium sensor (CML)'
MLOC_10787	-2.52374	0.000467524	Calmodulin-like proteinIPR011992 (EF-hand-like domain)	'mloc_10787'	'27.7.2'	'Multi-process regulation.calcium-dependent signalling.calcium sensor (CML)'	'calcium sensor (CML)'
MLOC_70788	-2.55252	7.1619e-06	Calmodulin, putativeIPR011992 (EF-hand-like domain)	'mloc_70788'	'27.7.2'	'Multi-process regulation.calcium-dependent signalling.calcium sensor (CML)'	'calcium sensor (CML)'
MLOC_64120	-2.6411	0.00222106	Calmodulin-like proteinIPR011992 (EF-hand-like domain)	'mloc_64120'	'27.7.2'	'Multi-process regulation.calcium-dependent signalling.calcium sensor (CML)'	'calcium sensor (CML)'
MLOC_55919	-3.14969	0.000388825	Calmodulin-like proteinIPR011992 (EF-hand-like domain)	'mloc_55919'	'27.7.2'	'Multi-process regulation.calcium-dependent signalling.calcium sensor (CML)'	'calcium sensor (CML)'
MLOC_4130	-3.54027	1.59483e-20	Calpain-BIPR011992 (EF-hand-like domain)	'mloc_4130'	'27.7.2'	'Multi-process regulation.calcium-dependent signalling.calcium sensor (CML)'	'calcium sensor (CML)'
MLOC_74162	-4.07999	4.42468e-08	Calcium-binding EF-hand family protein LENGTH=146IPR011992 (EF-hand-like domain)	'mloc_74162'	'27.7.2'	'Multi-process regulation.calcium-dependent signalling.calcium sensor (CML)'	'calcium sensor (CML)'
MLOC_51904	-1.43648	0.00212525	Calcium-binding EF hand family proteinIPR011992 (EF-hand-like domain)	'mloc_51904'	'27.7.3.3'	'Multi-process regulation.calcium-dependent signalling.SnRK2-interacting calcium sensor activities.SRC1-clade calcium sensor'	'SRC1-clade calcium sensor'	'27.7.3.4'	'Multi-process regulation.calcium-dependent signalling.SnRK2-interacting calcium sensor activities.SRC2-clade calcium sensor'	'SRC2-clade calcium sensor'
MLOC_45677	-2.19476	0.0257307	Calcium-binding EF-hand family protein-likeIPR011992 (EF-hand-like domain)	'mloc_45677'	'27.7.3.3'	'Multi-process regulation.calcium-dependent signalling.SnRK2-interacting calcium sensor activities.SRC1-clade calcium sensor'	'SRC1-clade calcium sensor'	'27.7.3.4'	'Multi-process regulation.calcium-dependent signalling.SnRK2-interacting calcium sensor activities.SRC2-clade calcium sensor'	'SRC2-clade calcium sensor'
MLOC_40019	-3.49692	9.09665e-10	Calcium-binding EF-hand family protein-likeIPR011992 (EF-hand-like domain)	'mloc_40019'	'27.7.3.3'	'Multi-process regulation.calcium-dependent signalling.SnRK2-interacting calcium sensor activities.SRC1-clade calcium sensor'	'SRC1-clade calcium sensor'	'27.7.3.4'	'Multi-process regulation.calcium-dependent signalling.SnRK2-interacting calcium sensor activities.SRC2-clade calcium sensor'	'SRC2-clade calcium sensor'
MLOC_69381	-1.53964	0.0110792	CBL-interacting protein kinase 04IPR004041 (NAF domain), IPR011009 (Protein kinase-like domain)	'mloc_69381'	'27.7.6.2'	'Multi-process regulation.calcium-dependent signalling.CBL-CIPK calcium sensor and kinase complex.CBL-dependent protein kinase (CIPK)'	'CBL-dependent protein kinase (CIPK)'
MLOC_10234	-1.25558	6.19934e-12	Guanine nucleotide-binding protein alpha-2 subunitIPR001019 (Guanine nucleotide binding protein (G-protein), alpha subunit)	'mloc_10234'	'27.9.2.2'	'Multi-process regulation.G-protein-dependent signalling.heterotrimeric G-protein complex.non-canonical component alpha (XLG)'	'non-canonical component XLG of heterotrimeric G-protein complex'
MLOC_19854	-2.11509	8.32551e-10	Sucrose phosphate phosphataseIPR006379 (HAD-superfamily hydrolase, subfamily IIB), IPR013679 (Sucrose-6-phosphate phosphohydrolase C-terminal), IPR023214 (HAD-like domain)	'mloc_19854'	'3.1.2.8'	'Carbohydrate metabolism.sucrose metabolism.biosynthesis.sucrose-phosphate phosphatase'	'sucrose-phosphate phosphatase'
MLOC_80162	-1.26882	0.00424437	Beta-fructofuranosidaseIPR008985 (Concanavalin A-like lectin/glucanase), IPR013148 (Glycosyl hydrolases family 32, N-terminal), IPR023296 (Glycosyl hydrolase family 43, five-bladed beta-propellor domain)	'mloc_80162'	'3.1.4.1.1'	'Carbohydrate metabolism.sucrose metabolism.degradation.invertase activities.acid beta-fructofuranosidase (CWIN)'	'acid beta-fructofuranosidase (CWIN)'
MLOC_57850	-2.9088	3.2073e-35	beta-fructofuranosidase 5 LENGTH=594IPR008985 (Concanavalin A-like lectin/glucanase), IPR013148 (Glycosyl hydrolases family 32, N-terminal), IPR023296 (Glycosyl hydrolase family 43, five-bladed beta-propellor domain)	'mloc_57850'	'3.1.4.1.1'	'Carbohydrate metabolism.sucrose metabolism.degradation.invertase activities.acid beta-fructofuranosidase (CWIN)'	'acid beta-fructofuranosidase (CWIN)'
MLOC_20933	-1.45016	3.24691e-05	Acid beta-fructofuranosidase, putativeIPR008985 (Concanavalin A-like lectin/glucanase), IPR013148 (Glycosyl hydrolases family 32, N-terminal), IPR023296 (Glycosyl hydrolase family 43, five-bladed beta-propellor domain)	'mloc_20933'	'3.1.4.1.2'	'Carbohydrate metabolism.sucrose metabolism.degradation.invertase activities.acid beta-fructofuranosidase (VIN)'	'acid beta-fructofuranosidase (VIN)'
MLOC_11770	-1.5609	5.38581e-14	Sucrose synthaseIPR012820 (Sucrose synthase, plant/cyanobacteria)	'mloc_11770'	'3.1.4.2'	'Carbohydrate metabolism.sucrose metabolism.degradation.sucrose synthase'	'sucrose synthase'
MLOC_57896	-1.81315	1.5165e-09	Hexokinase-1IPR001312 (Hexokinase)	'mloc_57896'	'3.1.4.3'	'Carbohydrate metabolism.sucrose metabolism.degradation.hexokinase'	'hexokinase'
MLOC_51128	-1.79625	7.71584e-05	Phosphoenolpyruvate carboxykinase [ATP], putativeIPR001272 (Phosphoenolpyruvate carboxykinase, ATP-utilising)	'mloc_51128'	'3.10.1'	'Carbohydrate metabolism.gluconeogenesis.phosphoenolpyruvate carboxykinase'	'phosphoenolpyruvate carboxykinase'
MLOC_15108	-1.43206	2.44826e-08	Pyruvate decarboxylaseIPR011766 (Thiamine pyrophosphate enzyme, C-terminal TPP-binding), IPR012110 (Pyruvate decarboxylase/indolepyruvate decarboxylase)	'mloc_15108'	'3.11.1.1'	'Carbohydrate metabolism.fermentation.acetic acid biosynthesis.pyruvate decarboxylase (PDC)'	'pyruvate decarboxylase (PDC)'
MLOC_59323	-2.70431	9.36629e-05	Alcohol dehydrogenase 4IPR002085 (Alcohol dehydrogenase superfamily, zinc-type), IPR011032 (GroES-like), IPR013149 (Alcohol dehydrogenase, C-terminal), IPR016040 (NAD(P)-binding domain)	'mloc_59323'	'3.11.1.2'	'Carbohydrate metabolism.fermentation.acetic acid biosynthesis.alcohol dehydrogenase (ADH)'	'alcohol dehydrogenase (ADH)'
MLOC_5505	-3.19936	0.000633864	MLOC_5505	'mloc_5505'	'3.11.2.1'	'Carbohydrate metabolism.fermentation.lactic acid fermentation.L-lactate dehydrogenase'	'L-lactate dehydrogenase'
MLOC_11203	-1.71908	3.48348e-08	Phosphofructokinase family proteinIPR000023 (Phosphofructokinase domain), IPR012004 (Pyrophosphate-dependent phosphofructokinase TP0108), IPR022953 (Phosphofructokinase)	'mloc_11203'	'3.12.1'	'Carbohydrate metabolism.plastidial glycolysis.ATP-dependent phosphofructokinase'	'ATP-dependent phosphofructokinase'
MLOC_55632	-1.62946	6.53186e-09	Galactokinase, putativeIPR006206 (Mevalonate/galactokinase)	'mloc_55632'	'3.13.7.2.1'	'Carbohydrate metabolism.nucleotide sugar biosynthesis.UDP-L-arabinose biosynthesis.salvage biosynthesis.L-arabinose kinase'	'L-arabinose kinase'
MLOC_70713	-3.16451	8.83868e-37	UDP-D-glucose epimerase 1IPR001509 (NAD-dependent epimerase/dehydratase), IPR005886 (UDP-glucose 4-epimerase)	'mloc_70713'	'3.13.8'	'Carbohydrate metabolism.nucleotide sugar biosynthesis.UDP-D-glucose 4-epimerase'	'UDP-D-glucose 4-epimerase'
MLOC_55142	-1.35651	0.0088934	Alpha-amylaseIPR015902 (Alpha amylase)	'mloc_55142'	'3.2.3.3.1.1'	'Carbohydrate metabolism.starch metabolism.degradation.hydrolysis and phosphorolysis.amylase activities.alpha amylase'	'alpha amylase'
MLOC_4115	-1.84923	1.41877e-06	Trehalose-6-phosphate phosphataseIPR006379 (HAD-superfamily hydrolase, subfamily IIB), IPR023214 (HAD-like domain)	'mloc_4115'	'3.3.2'	'Carbohydrate metabolism.trehalose metabolism.trehalose-6-phosphate phosphatase'	'trehalose-6-phosphate phosphatase'
MLOC_11448	-1.17765	0.000498786	Trehalase family protein, expressedIPR001661 (Glycoside hydrolase, family 37)	'mloc_11448'	'3.3.3'	'Carbohydrate metabolism.trehalose metabolism.trehalase'	'trehalase'
MLOC_16176	-2.7843	0.00014995	Galactinol synthase 3, putative, expressedIPR002495 (Glycosyl transferase, family 8)	'mloc_16176'	'3.4.1'	'Carbohydrate metabolism.oligosaccharide metabolism.galactinol synthase'	'galactinol synthase'
MLOC_69246	-2.37577	3.7742e-12	Stachyose synthaseIPR008811 (Raffinose synthase), IPR013785 (Aldolase-type TIM barrel)	'mloc_69246'	'3.4.5'	'Carbohydrate metabolism.oligosaccharide metabolism.galactinol-sucrose galactosyltransferase'	'galactinol-sucrose galactosyltransferase'
MLOC_12498	-1.09	8.70767e-06	NitrilaseIPR003010 (Nitrilase/cyanide hydratase)	'mloc_12498'	'30.1.2.5'	'Clade-specific metabolism.Brassicaceae.glucosinolate degradation.nitrilase'	'nitrilase'
MLOC_50341	-1.00159	6.07739e-05	Saccharopine dehydrogenaseIPR005097 (Saccharopine dehydrogenase / Homospermidine synthase)	'mloc_50341'	'35.1'	'not assigned.annotated'	'Probable mitochondrial saccharopine dehydrogenase-like oxidoreductase At5g39410 OS=Arabidopsis thaliana(sp|q8lgi2|scpdl_arath : 370.0)'
MLOC_69783	-1.00182	1.30948e-05	Heat shock protein DnaJ domain proteinIPR021788 (Protein of unknown function DUF3353)	'mloc_69783'	'35.1'	'not assigned.annotated'	'araport11 chaperone (DUF3353) (at2g20920.1 : 175.0)'
MLOC_54366	-1.00296	4.16061e-05	WD-repeat 1IPR015943 (WD40/YVTN repeat-like-containing domain)	'mloc_54366'	'35.1'	'not assigned.annotated'	'Protein TRANSPARENT TESTA GLABRA 1 OS=Arabidopsis thaliana(sp|q9xgn1|ttg1_arath : 416.0)'
MLOC_54577	-1.0042	4.90969e-09	Acyl-coenzyme A thioesteraseIPR006683 (Thioesterase superfamily)	'mloc_54577'	'35.1'	'not assigned.annotated'	'araport11 Thioesterase superfamily protein (at1g04290.1 : 103.0)'
MLOC_56150	-1.00591	0.0168808	Leucine-rich repeat receptor-like protein kinase family protein LENGTH=1124IPR001611 (Leucine-rich repeat), IPR013210 (Leucine-rich repeat-containing N-terminal, type 2)	'mloc_56150'	'35.1'	'not assigned.annotated'	'araport11 disease resistance family protein / LRR family protein (at2g34930.1 : 461.0)'
MLOC_57248	-1.01131	3.07916e-05	FBD-associated F-box protein	'mloc_57248'	'35.1'	'not assigned.annotated'	'F-box/FBD/LRR-repeat protein At1g13570 OS=Arabidopsis thaliana(sp|q9fz70|fdl1_arath : 104.0)'
MLOC_60440	-1.01195	0.000547146	Leucine-rich repeat-like proteinIPR001611 (Leucine-rich repeat)	'mloc_60440'	'35.1'	'not assigned.annotated'	'araport11 Leucine-rich repeat family protein (at1g15740.1 : 472.0)'
MLOC_8005	-1.01274	0.0361883	Protein kinaseIPR011009 (Protein kinase-like domain)	'mloc_8005'	'35.1'	'not assigned.annotated'	'Receptor-like cytoplasmic kinase 176 OS=Oryza sativa subsp. japonica(sp|q65xv8|rk176_orysj : 122.0)'
MLOC_34488	-1.01288	0.000151147	ABC transporter ATP-binding proteinIPR005293 (Antigen peptide transporter 2), IPR011527 (ABC transporter, transmembrane domain, type 1), IPR011917 (ABC transporter, lipid A export, MsbA), IPR011918 (ABC transporter, ATP-binding/permease protein), IPR014216 (ABC transporter, CydDC cysteine exporter (CydDC-E) family, permease/ATP-binding protein CydD), IPR014223 (ABC transporter, CydDC cysteine exp…	'mloc_34488'	'35.1'	'not assigned.annotated'	'Putative multidrug resistance protein OS=Oryza sativa subsp. japonica(sp|q6yuu5|mdr_orysj : 141.0)'
MLOC_36684	-1.0134	0.00727548	Leucine-rich repeat receptor-like protein kinase family protein LENGTH=1045IPR001611 (Leucine-rich repeat), IPR013210 (Leucine-rich repeat-containing N-terminal, type 2)	'mloc_36684'	'35.1'	'not assigned.annotated'	'Probable leucine-rich repeat receptor-like protein kinase At1g35710 OS=Arabidopsis thaliana(sp|q9lp24|y1571_arath : 259.0)'
MLOC_55253	-1.01368	0.0166483	Chaperone protein dnaJIPR003095 (Heat shock protein DnaJ), IPR012336 (Thioredoxin-like fold)	'mloc_55253'	'35.1'	'not assigned.annotated'	'DnaJ protein ERDJ3A OS=Oryza sativa subsp. japonica(sp|q10mw6|djc27_orysj : 95.1)'
MLOC_64654	-1.01535	0.000136586	Fatty acid oxidation complex subunit alphaIPR022694 (3-hydroxyacyl-CoA dehydrogenase)	'mloc_64654'	'35.1'	'not assigned.annotated'	'araport11 3-hydroxyacyl-CoA dehydrogenase family protein (at3g15290.1 : 342.0)'
MLOC_62564	-1.01695	2.11091e-08	Protein DEHYDRATION-INDUCED 19IPR008598 (Drought induced 19/ RING finger protein 114)	'mloc_62564'	'35.1'	'not assigned.annotated'	'Protein DEHYDRATION-INDUCED 19 OS=Oryza sativa subsp. japonica(sp|q688x9|di191_orysj : 189.0)'
MLOC_8040	-1.01702	0.0340528	Hydrolase, alpha/beta fold family protein, expressedIPR000073 (Alpha/beta hydrolase fold-1)	'mloc_8040'	'35.1'	'not assigned.annotated'	'araport11 alpha/beta-Hydrolases superfamily protein (at2g36290.1 : 261.0)'
MLOC_69632	-1.01849	0.00152001	CREG1 proteinIPR009002 (FMN-binding split barrel-related), IPR014631 (Cellular repressor of E1A-stimulated genes (CREG))	'mloc_69632'	'35.1'	'not assigned.annotated'	'araport11 Pyridoxamine 5'-phosphate oxidase family protein (at2g04690.5 : 213.0)'
MLOC_7319	-1.02096	0.0358229	Protein of unknown function (DUF1138) LENGTH=83IPR009515 (Protein of unknown function DUF1138)	'mloc_7319'	'35.1'	'not assigned.annotated'	'araport11 ozone-responsive stress-like protein (DUF1138) (at1g01170.1 : 115.0)'
MLOC_69209	-1.02337	0.0258835	Plant protein of unknown function (DUF247) LENGTH=509IPR004158 (Protein of unknown function DUF247, plant)	'mloc_69209'	'35.1'	'not assigned.annotated'	'araport11 transmembrane protein putative (DUF247) (at3g50150.1 : 206.0)'
MLOC_6095	-1.02421	1.79509e-05	Peptidase S9 prolyl oligopeptidaseIPR001375 (Peptidase S9, prolyl oligopeptidase, catalytic domain), IPR015943 (WD40/YVTN repeat-like-containing domain)	'mloc_6095'	'35.1'	'not assigned.annotated'	'araport11 alpha/beta-Hydrolases superfamily protein (at5g36210.1 : 941.0)'
MLOC_34924	-1.02478	5.05075e-07	unknown protein FUNCTIONS IN: molecular_function unknown INVOLVED IN: biological_process unknown LOCATED IN: endomembrane system EXPRESSED IN: 24 plant structures EXPRESSED DURING: 15 growth stages Has 30201 Blast hits to 17322 proteins in 780 species: Archae - 12 Bacteria - 1396 Metazoa - 17338 Fungi - 3422 Plants - 5037 Viruses - 0 Other Eukaryotes - 2996 (source: NCBI BLink). LENGTH=89	'mloc_34924'	'35.1'	'not assigned.annotated'	'araport11 transmembrane protein (at5g03460.1 : 85.5)'
MLOC_77776	-1.02595	0.0148802	Phototropic-responsive NPH3IPR004249 (NPH3), IPR011333 (BTB/POZ fold)	'mloc_77776'	'35.1'	'not assigned.annotated'	'BTB/POZ domain-containing protein At5g48130 OS=Arabidopsis thaliana(sp|q9lub9|y5813_arath : 98.6)'
MLOC_6311	-1.02683	3.2048e-08	Exostosin family proteinIPR004263 (Exostosin-like)	'mloc_6311'	'35.1'	'not assigned.annotated'	'Probable glucuronosyltransferase Os03g0107900 OS=Oryza sativa subsp. japonica(sp|q10sx7|gt31_orysj : 282.0)'
MLOC_19965	-1.02704	7.05502e-07	Serine incorporator 3IPR005016 (TMS membrane protein/tumour differentially expressed protein)	'mloc_19965'	'35.1'	'not assigned.annotated'	'araport11 Serinc-domain containing serine and sphingolipid biosynthesis protein (at1g16180.1 : 587.0)'
MLOC_60983	-1.02778	0.00339971	Heavy metal transport/detoxification superfamily protein LENGTH=158IPR006121 (Heavy metal-associated domain, HMA)	'mloc_60983'	'35.1'	'not assigned.annotated'	'Heavy metal-associated isoprenylated plant protein 23 OS=Arabidopsis thaliana(sp|o65657|hip23_arath : 211.0)'
MLOC_9964	-1.02781	0.004306	TNF receptor-associated factor 6IPR001293 (Zinc finger, TRAF-type)	'mloc_9964'	'35.1'	'not assigned.annotated'	'araport11 TRAF-like superfamily protein (at3g11950.1 : 273.0)'
MLOC_14668	-1.02847	4.53037e-07	FUNCTIONS IN: molecular_function unknown INVOLVED IN: biological_process unknown LOCATED IN: cytosol, plasma membrane EXPRESSED IN: 26 plant structures EXPRESSED DURING: 15 growth stages	'mloc_14668'	'35.1'	'not assigned.annotated'	'araport11 classical AGP protein (at5g11680.1 : 317.0)'
MLOC_10439	-1.02953	0.00195315	NBS-LRR disease resistance protein family-1IPR000767 (Disease resistance protein)	'mloc_10439'	'35.1'	'not assigned.annotated'	'Disease resistance protein RGA4 OS=Oryza sativa subsp. japonica(sp|f7j0m4|rga4r_orysj : 408.0)'
MLOC_74662	-1.02978	0.0367824	2-oxoglutarate (2OG) and Fe(II)-dependent oxygenase superfamily protein LENGTH=403IPR005123 (Oxoglutarate/iron-dependent oxygenase)	'mloc_74662'	'35.1'	'not assigned.annotated'	'araport11 2-oxoglutarate (2OG) and Fe(II)-dependent oxygenase superfamily protein (at3g63290.1 : 211.0)'
MLOC_47205	-1.03196	0.00119953	phosphofructokinase 2 LENGTH=444IPR000023 (Phosphofructokinase domain), IPR012004 (Pyrophosphate-dependent phosphofructokinase TP0108), IPR022953 (Phosphofructokinase)	'mloc_47205'	'35.1'	'not assigned.annotated'	'ATP-dependent 6-phosphofructokinase 2 OS=Arabidopsis thaliana(sp|q9fik0|pfka2_arath : 557.0)'
MLOC_72636	-1.03277	0.0189631	Sugar transport protein 5	'mloc_72636'	'35.1'	'not assigned.annotated'	'Sugar transport protein MST1 OS=Oryza sativa subsp. japonica(sp|q0jcr9|mst1_orysj : 110.0)'
MLOC_21442	-1.03349	0.0343848	Non-specific lipid-transfer proteinIPR000528 (Plant lipid transfer protein/Par allergen), IPR016140 (Bifunctional inhibitor/plant lipid transfer protein/seed storage helical domain)	'mloc_21442'	'35.1'	'not assigned.annotated'	'Non-specific lipid-transfer protein 3 OS=Oryza sativa subsp. indica(sp|a2zas9|nltp3_orysi : 146.0)'
MLOC_52874	-1.03792	0.0152547	NucleaseIPR016071 (Staphylococcal nuclease (SNase-like), OB-fold)	'mloc_52874'	'35.1'	'not assigned.annotated'	'Probable staphylococcal-like nuclease CAN1 OS=Oryza sativa subsp. japonica(sp|q942n7|can1_orysj : 321.0)'
MLOC_18103	-1.0404	4.21004e-07	Lung seven transmembrane receptor family protein LENGTH=439IPR009637 (Transmembrane receptor, eukaryota)	'mloc_18103'	'35.1'	'not assigned.annotated'	'araport11 Lung seven transmembrane receptor family protein (at5g42090.1 : 453.0)'
MLOC_7945	-1.04127	8.06874e-05	T-complex protein 11IPR008862 (T-complex 11)	'mloc_7945'	'35.1'	'not assigned.annotated'	'araport11 T-complex protein 11 (at1g22930.1 : 596.0)'
MLOC_46285	-1.04142	5.74447e-07	Lipid transfer proteinIPR016140 (Bifunctional inhibitor/plant lipid transfer protein/seed storage helical domain)	'mloc_46285'	'35.1'	'not assigned.annotated'	'araport11 Bifunctional inhibitor/lipid-transfer protein/seed storage 2S albumin superfamily protein (at1g48750.1 : 96.7)'
MLOC_70945	-1.04584	0.0217228	MLOC_70945	'mloc_70945'	'35.1'	'not assigned.annotated'	'Expansin-B16 OS=Oryza sativa subsp. japonica(sp|q0dz85|exb16_orysj : 202.0)'
MLOC_71258	-1.04746	0.00238922	GlobinIPR001486 (Globin, truncated bacterial-like), IPR009050 (Globin-like)	'mloc_71258'	'35.1'	'not assigned.annotated'	'Two-on-two hemoglobin-3 OS=Arabidopsis thaliana(sp|q67xg0|glb3_arath : 247.0)'
MLOC_24962	-1.04808	0.000138563	Response regulator 8IPR006447 (Myb DNA-binding domain, plants), IPR009057 (Homeodomain-like)	'mloc_24962'	'35.1'	'not assigned.annotated'	'araport11 Homeodomain-like superfamily protein (at5g05090.1 : 94.7)'
MLOC_37363	-1.04911	1.60497e-05	F-box/LRR-repeat protein	'mloc_37363'	'35.1'	'not assigned.annotated'	'F-box/LRR-repeat protein At4g29420 OS=Arabidopsis thaliana(sp|q9m0e1|fbl77_arath : 192.0)'
MLOC_70546	-1.0517	2.95834e-06	MADS-box transcription factorIPR002100 (Transcription factor, MADS-box), IPR002487 (Transcription factor, K-box)	'mloc_70546'	'35.1'	'not assigned.annotated'	'MADS-box transcription factor 50 OS=Oryza sativa subsp. japonica(sp|q9xj60|mad50_orysj : 159.0)'
MLOC_34672	-1.05355	0.00022961	Transmembrane BAX inhibitor motif-containing protein 4IPR006214 (Inhibitor of apoptosis-promoting Bax1-related)	'mloc_34672'	'35.1'	'not assigned.annotated'	'Protein LIFEGUARD 2 OS=Arabidopsis thaliana(sp|q9m1v9|lfg2_arath : 316.0)'
MLOC_5483	-1.0551	0.00255237	Hydrolase, alpha/beta fold family proteinIPR000073 (Alpha/beta hydrolase fold-1)	'mloc_5483'	'35.1'	'not assigned.annotated'	'araport11 alpha/beta-Hydrolases superfamily protein (at5g21950.6 : 228.0)'
MLOC_12653	-1.05747	0.000776768	Disease resistance protein (CC-NBS-LRR class) family LENGTH=927IPR000767 (Disease resistance protein), IPR004140 (Exo70 exocyst complex subunit), IPR016159 (Cullin repeat-like-containing domain)	'mloc_12653'	'35.1'	'not assigned.annotated'	'Disease resistance protein RGA5 OS=Oryza sativa subsp. japonica(sp|f7j0n2|rga5r_orysj : 257.0)'
MLOC_58309	-1.05749	0.000159664	Cytochrome b5 reductase 4IPR001199 (Cytochrome b5)	'mloc_58309'	'35.1'	'not assigned.annotated'	'Cytochrome b5 domain-containing protein RLF OS=Arabidopsis thaliana(sp|q9lxd1|rlf_arath : 200.0)'
MLOC_76596	-1.05774	0.0117429	BTB/POZ domain-containing proteinIPR011042 (Six-bladed beta-propeller, TolB-like), IPR011044 (Quinoprotein amine dehydrogenase, beta chain-like), IPR011333 (BTB/POZ fold)	'mloc_76596'	'35.1'	'not assigned.annotated'	'BTB/POZ domain-containing protein At2g24240 OS=Arabidopsis thaliana(sp|q9zuh1|y2424_arath : 612.0)'
MLOC_73687	-1.05919	0.00775539	F-box protein PP2-B1IPR001810 (F-box domain, cyclin-like)	'mloc_73687'	'35.1'	'not assigned.annotated'	'F-box protein PP2-B10 OS=Arabidopsis thaliana(sp|q9zvq6|p2b10_arath : 142.0)'
MLOC_58368	-1.0596	5.26317e-08	Protein of unknown function (DUF1421) LENGTH=496IPR010820 (Protein of unknown function DUF1421)	'mloc_58368'	'35.1'	'not assigned.annotated'	'araport11 formin-like protein (DUF1421) (at4g28300.1 : 81.6)'
MLOC_63319	-1.06009	1.16571e-09	Calcium-dependent lipid-binding domain-containing proteinIPR008973 (C2 calcium/lipid-binding domain, CaLB)	'mloc_63319'	'35.1'	'not assigned.annotated'	'araport11 Calcium-dependent lipid-binding (CaLB domain) family protein (at5g55530.1 : 323.0)'
MLOC_11464	-1.06015	1.12386e-12	Protein of unknown function, DUF538 LENGTH=175IPR007493 (Protein of unknown function DUF538)	'mloc_11464'	'35.1'	'not assigned.annotated'	'araport11 DUF538 family protein putative (Protein of unknown function DUF538) (at1g55265.1 : 120.0)'
MLOC_19192	-1.0625	0.000899075	F-box/LRR-repeat protein 12	'mloc_19192'	'35.1'	'not assigned.annotated'	'F-box/LRR-repeat protein 12 OS=Arabidopsis thaliana(sp|q9srr1|fbl12_arath : 333.0)'
MLOC_60394	-1.06603	0.000889964	O-acyltransferase (WSD1-like) family protein LENGTH=486IPR004255 (O-acyltransferase, WSD1, N-terminal), IPR009721 (O-acyltransferase, WSD1, C-terminal)	'mloc_60394'	'35.1'	'not assigned.annotated'	'araport11 O-acyltransferase (WSD1-like) family protein (at5g53390.1 : 195.0)'
MLOC_51281	-1.06678	1.66168e-07	pH-response regulator protein palA/RIM20IPR004328 (BRO1 domain)	'mloc_51281'	'35.1'	'not assigned.annotated'	'Vacuolar-sorting protein BRO1 OS=Arabidopsis thaliana(sp|f4hxz1|bro1_arath : 195.0)'
MLOC_6948	-1.07184	0.00109476	Saposin B domain-containing proteinIPR011001 (Saposin-like)	'mloc_6948'	'35.1'	'not assigned.annotated'	'araport11 saposin B domain-containing protein (at3g51730.1 : 156.0)'
MLOC_55354	-1.07374	0.00599042	unknown protein Has 35333 Blast hits to 34131 proteins in 2444 species: Archae - 798 Bacteria - 22429 Metazoa - 974 Fungi - 991 Plants - 531 Viruses - 0 Other Eukaryotes - 9610 (source: NCBI BLink). LENGTH=310	'mloc_55354'	'35.1'	'not assigned.annotated'	'araport11 transmembrane protein (at2g41610.1 : 155.0)'
MLOC_10665	-1.07408	0.0299759	MLOC_10665	'mloc_10665'	'35.1'	'not assigned.annotated'	'Probable carboxylesterase 18 OS=Arabidopsis thaliana(sp|q9lt10|cxe18_arath : 92.4)'
MLOC_64183	-1.07502	1.80337e-07	Ankyrin repeat family protein, putative, expressedIPR020683 (Ankyrin repeat-containing domain)	'mloc_64183'	'35.1'	'not assigned.annotated'	'Ankyrin repeat-containing protein NPR4 OS=Oryza sativa subsp. japonica(sp|a2cir5|npr4_orysj : 560.0)'
MLOC_4232	-1.07601	0.00827997	PLANT CADMIUM RESISTANCE 2 LENGTH=152IPR006461 (Uncharacterised protein family Cys-rich)	'mloc_4232'	'35.1'	'not assigned.annotated'	'Cell number regulator 1 OS=Zea mays(sp|b6tz45|cnr1_maize : 198.0)'
MLOC_68885	-1.07632	0.00131359	OBP3-responsive gene 1 LENGTH=670IPR011009 (Protein kinase-like domain)	'mloc_68885'	'35.1'	'not assigned.annotated'	'Probable plastid-lipid-associated protein 14, chloroplastic OS=Arabidopsis thaliana(sp|q9lv04|pap14_arath : 293.0)'
MLOC_71270	-1.07814	2.21342e-05	Splicing factor 3A subunit 3	'mloc_71270'	'35.1'	'not assigned.annotated'	'araport11 Ubiquitin-like superfamily protein (at4g01000.1 : 150.0)'
MLOC_52035	-1.07883	0.0332018	ATP-binding cassette transporter, putativeIPR003439 (ABC transporter-like), IPR013525 (ABC-2 type transporter), IPR013581 (Plant PDR ABC transporter associated)	'mloc_52035'	'35.1'	'not assigned.annotated'	'ABC transporter G family member 44 OS=Oryza sativa subsp. japonica(sp|q6yw62|ab44g_orysj : 87.8)'
MLOC_10420	-1.08069	0.000371364	NBS-LRR disease resistance protein homologueIPR000767 (Disease resistance protein)	'mloc_10420'	'35.1'	'not assigned.annotated'	'Disease resistance protein RGA2 OS=Solanum bulbocastanum(sp|q7xbq9|rga2_solbu : 270.0)'
MLOC_59084	-1.0813	3.84192e-06	Pumilio-likeIPR012940 (Nucleic acid binding NABP), IPR016024 (Armadillo-type fold)	'mloc_59084'	'35.1'	'not assigned.annotated'	'Pumilio homolog 1 OS=Arabidopsis thaliana(sp|q9zw07|pum1_arath : 733.0)'
MLOC_46735	-1.08221	0.0143466	MLOC_46735	'mloc_46735'	'35.1'	'not assigned.annotated'	'Purple acid phosphatase 21 OS=Arabidopsis thaliana(sp|q9lxi4|ppa21_arath : 139.0)'
MLOC_74132	-1.08508	0.000139694	peptidoglycan-binding LysM domain-containing protein LENGTH=221IPR001810 (F-box domain, cyclin-like), IPR018392 (Peptidoglycan-binding lysin domain)	'mloc_74132'	'35.1'	'not assigned.annotated'	'F-box protein At1g55000 OS=Arabidopsis thaliana(sp|q9fz32|fb60_arath : 138.0)'
MLOC_11345	-1.08561	8.00563e-05	Nucleotide-diphospho-sugar transferase family protein LENGTH=386IPR005069 (Nucleotide-diphospho-sugar transferase)	'mloc_11345'	'35.1'	'not assigned.annotated'	'araport11 Nucleotide-diphospho-sugar transferase family protein (at1g14590.1 : 144.0)'
MLOC_44264	-1.0897	0.000671325	Chaperone protein dnaJIPR003095 (Heat shock protein DnaJ)	'mloc_44264'	'35.1'	'not assigned.annotated'	'araport11 Chaperone DnaJ-domain superfamily protein (at3g14200.1 : 132.0)'
MLOC_60691	-1.0909	8.19006e-09	HexokinaseIPR001312 (Hexokinase)	'mloc_60691'	'35.1'	'not assigned.annotated'	'araport11 Senescence/dehydration-associated protein-like protein (at4g15450.1 : 213.0)'
MLOC_72861	-1.09476	0.000339123	phloem protein 2-A1 LENGTH=246	'mloc_72861'	'35.1'	'not assigned.annotated'	'Protein PHLOEM PROTEIN 2-LIKE A1 OS=Arabidopsis thaliana(sp|o81865|p2a01_arath : 187.0)'
MLOC_22730	-1.09682	0.00227774	Germin-like proteinIPR001929 (Germin), IPR011051 (Cupin, RmlC-type)	'mloc_22730'	'35.1'	'not assigned.annotated'	'Germin-like protein 11-1 OS=Oryza sativa subsp. japonica(sp|q2r352|gl111_orysj : 342.0)'
MLOC_18050	-1.09819	4.83185e-09	CASP-like proteinIPR006702 (Uncharacterised protein family UPF0497, trans-membrane plant)	'mloc_18050'	'35.1'	'not assigned.annotated'	'CASP-like protein 2D1 OS=Oryza sativa subsp. japonica(sp|q6yw53|cspl9_orysj : 254.0)'
MLOC_70897	-1.10247	6.58439e-10	Lipase	'mloc_70897'	'35.1'	'not assigned.annotated'	'araport11 alpha/beta-Hydrolases superfamily protein (at1g10740.1 : 613.0)'
MLOC_53910	-1.1032	6.54071e-06	B-cell receptor-associated protein 31-like containing proteinIPR008417 (B-cell receptor-associated 31-like)	'mloc_53910'	'35.1'	'not assigned.annotated'	'araport11 B-cell receptor-associated 31-like protein (at5g42570.1 : 110.0)'
MLOC_69456	-1.10597	0.00956665	ATP-dependent zinc metalloprotease FtsHIPR003959 (ATPase, AAA-type, core)	'mloc_69456'	'35.1'	'not assigned.annotated'	'AAA-ATPase At3g50940 OS=Arabidopsis thaliana(sp|q147f9|aatpc_arath : 334.0)'
MLOC_52052	-1.10747	1.43695e-08	unknown protein BEST Arabidopsis thaliana protein match is: unknown protein . LENGTH=321	'mloc_52052'	'35.1'	'not assigned.annotated'	'araport11 polyadenylate-binding protein 1-B-binding protein (at4g19950.1 : 224.0)'
MLOC_62897	-1.10797	1.08924e-09	Rp1-like proteinIPR000767 (Disease resistance protein)	'mloc_62897'	'35.1'	'not assigned.annotated'	'Putative disease resistance protein At3g14460 OS=Arabidopsis thaliana(sp|q9lrr5|drl21_arath : 306.0)'
MLOC_59770	-1.1083	1.07588e-06	Zgc:162724IPR001305 (Heat shock protein DnaJ, cysteine-rich domain)	'mloc_59770'	'35.1'	'not assigned.annotated'	'araport11 chaperone protein dnaJ-like protein (at2g38000.1 : 474.0)'
MLOC_38106	-1.1091	0.0372891	Protein of unknown function, DUF538 LENGTH=166IPR007493 (Protein of unknown function DUF538)	'mloc_38106'	'35.1'	'not assigned.annotated'	'araport11 pectinesterase (Protein of unknown function DUF538) (at1g02816.1 : 98.6)'
MLOC_6571	-1.10982	2.64012e-12	Synaptotagmin, putativeIPR008973 (C2 calcium/lipid-binding domain, CaLB)	'mloc_6571'	'35.1'	'not assigned.annotated'	'araport11 C2 domain-containing protein (at3g18370.1 : 847.0)'
MLOC_51340	-1.11222	5.54842e-09	Aluminum-induced protein-like protein	'mloc_51340'	'35.1'	'not assigned.annotated'	'araport11 aluminum induced protein with YGL and LRDR motifs (at5g43830.1 : 262.0)'
MLOC_56997	-1.11398	3.41054e-08	Methyltransferase-like proteinIPR013217 (Methyltransferase type 12)	'mloc_56997'	'35.1'	'not assigned.annotated'	'araport11 S-adenosyl-L-methionine-dependent methyltransferases superfamily protein (at1g66680.1 : 221.0)'
MLOC_18587	-1.1143	0.0372957	F-box protein-likeIPR001810 (F-box domain, cyclin-like)	'mloc_18587'	'35.1'	'not assigned.annotated'	'Probable F-box protein At2g36090 OS=Arabidopsis thaliana(sp|q9sih5|fb322_arath : 154.0)'
MLOC_49675	-1.11567	1.76638e-05	Uncharacterised protein family (UPF0497) LENGTH=154IPR006702 (Uncharacterised protein family UPF0497, trans-membrane plant)	'mloc_49675'	'35.1'	'not assigned.annotated'	'CASP-like protein 5B3 OS=Oryza sativa subsp. indica(sp|b8bd96|csplq_orysi : 177.0)'
MLOC_81810	-1.11618	0.000864807	Beta-1,4-N-acetylglucosaminyltransferase-like proteinIPR006813 (Glycosyl transferase, family 17)	'mloc_81810'	'35.1'	'not assigned.annotated'	'araport11 beta-14-N-acetylglucosaminyltransferase family protein (at2g13290.1 : 441.0)'
MLOC_78580	-1.11835	1.71501e-06	Lecithin:cholesterol acyltransferase family proteinIPR003386 (Lecithin:cholesterol/phospholipid:diacylglycerol acyltransferase)	'mloc_78580'	'35.1'	'not assigned.annotated'	'Lecithin-cholesterol acyltransferase-like 4 OS=Arabidopsis thaliana(sp|q71n54|lcat4_arath : 97.1)'
MLOC_3896	-1.11861	0.0281435	MLOC_3896	'mloc_3896'	'35.1'	'not assigned.annotated'	'araport11 NAD(P)-binding Rossmann-fold superfamily protein (at4g03140.1 : 139.0)'
MLOC_15684	-1.11872	0.010274	Hydroxyproline-rich glycoprotein-like	'mloc_15684'	'35.1'	'not assigned.annotated'	'araport11 hydroxyproline-rich glycoprotein family protein (at1g10790.1 : 110.0)'
MLOC_73911	-1.1208	2.21041e-06	Receptor expression-enhancing protein 3, relatedIPR004345 (TB2/DP1/HVA22-related protein)	'mloc_73911'	'35.1'	'not assigned.annotated'	'Protein HVA22 OS=Hordeum vulgare(sp|q07764|hva22_horvu : 274.0)'
MLOC_39586	-1.12105	0.0141479	Kinase-like proteinIPR000858 (S-locus glycoprotein), IPR001480 (Bulb-type lectin domain), IPR003609 (Apple-like), IPR011009 (Protein kinase-like domain)	'mloc_39586'	'35.1'	'not assigned.annotated'	'G-type lectin S-receptor-like serine/threonine-protein kinase At2g19130 OS=Arabidopsis thaliana(sp|o64477|y2913_arath : 313.0)'
MLOC_7601	-1.12574	3.10432e-06	NBS-LRR disease resistance protein family-1IPR000767 (Disease resistance protein)	'mloc_7601'	'35.1'	'not assigned.annotated'	'Disease resistance protein RGA4 OS=Oryza sativa subsp. japonica(sp|f7j0m4|rga4r_orysj : 1248.0)'
MLOC_37807	-1.12619	0.0047886	SubtilaseIPR015500 (Peptidase S8, subtilisin-related), IPR023828 (Peptidase S8, subtilisin, Ser-active site)	'mloc_37807'	'35.1'	'not assigned.annotated'	'Subtilisin-like protease SBT3.8 OS=Arabidopsis thaliana(sp|q9szy3|sbt38_arath : 579.0)'
MLOC_54504	-1.12731	7.92392e-05	Cytoplasmic membrane protein	'mloc_54504'	'35.1'	'not assigned.annotated'	'araport11 E3 ubiquitin-protein ligase (at1g33490.1 : 116.0)'
MLOC_81165	-1.12748	0.0384822	Protein kinase superfamily protein LENGTH=654	'mloc_81165'	'35.1'	'not assigned.annotated'	'LEAF RUST 10 DISEASE-RESISTANCE LOCUS RECEPTOR-LIKE PROTEIN KINASE-like 1.2 OS=Arabidopsis thaliana(sp|p0c5e2|lrl12_arath : 80.9)'
MLOC_11057	-1.1278	6.62657e-05	RING/U-box superfamily protein LENGTH=250IPR013083 (Zinc finger, RING/FYVE/PHD-type)	'mloc_11057'	'35.1'	'not assigned.annotated'	'Probable E3 ubiquitin-protein ligase RHY1A OS=Arabidopsis thaliana(sp|q852u6|rhy1a_arath : 96.7)'
MLOC_55473	-1.13009	4.77923e-06	Uncharacterised conserved protein (UCP012943) LENGTH=359	'mloc_55473'	'35.1'	'not assigned.annotated'	'araport11 Uncharacterized conserved protein (UCP012943) (at4g25170.2 : 89.7)'
MLOC_76226	-1.13035	0.00442099	Acetyl esteraseIPR013094 (Alpha/beta hydrolase fold-3)	'mloc_76226'	'35.1'	'not assigned.annotated'	'Probable carboxylesterase 17 OS=Arabidopsis thaliana(sp|q9lfr7|cxe17_arath : 216.0)'
MLOC_67216	-1.13118	0.0164153	MATE efflux family protein, expressedIPR002528 (Multi antimicrobial extrusion protein)	'mloc_67216'	'35.1'	'not assigned.annotated'	'Protein DETOXIFICATION 16 OS=Arabidopsis thaliana(sp|q9fhb6|dtx16_arath : 87.0)'
MLOC_63625	-1.13292	0.00452387	purple acid phosphatase 27 LENGTH=611IPR004843 (Metallophosphoesterase domain)	'mloc_63625'	'35.1'	'not assigned.annotated'	'Nucleotide pyrophosphatase/phosphodiesterase (Fragments) OS=Hordeum vulgare(sp|q687e1|npp_horvu : 708.0)'
MLOC_14148	-1.13513	0.011421	RING/U-box superfamily protein LENGTH=250IPR013083 (Zinc finger, RING/FYVE/PHD-type)	'mloc_14148'	'35.1'	'not assigned.annotated'	'araport11 RING/U-box superfamily protein (at3g25030.1 : 94.4)'
MLOC_7234	-1.13651	5.72518e-07	unknown protein LOCATED IN: plasma membrane EXPRESSED IN: 22 plant structures EXPRESSED DURING: 13 growth stages BEST Arabidopsis thaliana protein match is: unknown protein . LENGTH=158	'mloc_7234'	'35.1'	'not assigned.annotated'	'araport11 cystic fibrosis transmembrane conductance regulator (at1g31940.1 : 138.0)'
MLOC_58443	-1.13964	4.69025e-06	O-fucosyltransferase-like proteinIPR019378 (GDP-fucose protein O-fucosyltransferase)	'mloc_58443'	'35.1'	'not assigned.annotated'	'O-fucosyltransferase 9 OS=Arabidopsis thaliana(sp|q8h1e6|ofut9_arath : 632.0)'
MLOC_12525	-1.14028	0.00036392	Ankyrin-repeat proteinIPR020683 (Ankyrin repeat-containing domain)	'mloc_12525'	'35.1'	'not assigned.annotated'	'Ankyrin repeat-containing protein NPR4 OS=Oryza sativa subsp. japonica(sp|a2cir5|npr4_orysj : 633.0)'
MLOC_80443	-1.14146	0.00333147	Disease resistance-responsive (dirigent-like protein) family protein LENGTH=185IPR004265 (Plant disease resistance response protein)	'mloc_80443'	'35.1'	'not assigned.annotated'	'Dirigent protein 19 OS=Arabidopsis thaliana(sp|q9c523|dir19_arath : 164.0)'
MLOC_4984	-1.14172	1.95541e-06	Sel1 domain protein repeat-containing proteinIPR011990 (Tetratricopeptide-like helical)	'mloc_4984'	'35.1'	'not assigned.annotated'	'F-box protein At1g70590 OS=Arabidopsis thaliana(sp|q94c27|fb84_arath : 211.0)'
MLOC_74149	-1.14545	0.00180706	Cellulose synthase-like proteinIPR005150 (Cellulose synthase)	'mloc_74149'	'35.1'	'not assigned.annotated'	'Mixed-linked glucan synthase 2 OS=Oryza sativa subsp. japonica(sp|q84s11|cslf2_orysj : 416.0)'
MLOC_72144	-1.14784	0.000338333	Phosphatase DCR2IPR011230 (Phosphoesterase At2g46880)	'mloc_72144'	'35.1'	'not assigned.annotated'	'Probable inactive purple acid phosphatase 29 OS=Arabidopsis thaliana(sp|q9fmk9|ppa29_arath : 433.0)'
MLOC_61509	-1.1504	0.000207391	RemorinIPR005516 (Remorin, C-terminal)	'mloc_61509'	'35.1'	'not assigned.annotated'	'Remorin 4.1 OS=Oryza sativa subsp. japonica(sp|q7xii4|rem41_orysj : 95.5)'
MLOC_55083	-1.15083	0.00411821	Glyoxalase/bleomycin resistance protein/dioxygenaseIPR004360 (Glyoxalase/fosfomycin resistance/dioxygenase)	'mloc_55083'	'35.1'	'not assigned.annotated'	'araport11 Lactoylglutathione lyase / glyoxalase I family protein (at1g80160.3 : 200.0)'
MLOC_18280	-1.15183	0.00193421	MLOC_18280	'mloc_18280'	'35.1'	'not assigned.annotated'	'Germin-like protein 5-1 OS=Oryza sativa subsp. japonica(sp|q6i544|gl52_orysj : 192.0)'
MLOC_71378	-1.15201	0.0476544	Myosin heavy chain-related protein	'mloc_71378'	'35.1'	'not assigned.annotated'	'araport11 Myosin heavy chain-related protein (at4g40020.1 : 127.0)'
MLOC_69661	-1.15391	6.13146e-08	Hydroxyproline-rich glycoprotein-like	'mloc_69661'	'35.1'	'not assigned.annotated'	'araport11 hydroxyproline-rich glycoprotein family protein (at4g25620.1 : 211.0)'
MLOC_38149	-1.15689	0.000867173	GDSL esterase/lipaseIPR001087 (Lipase, GDSL), IPR013830 (Esterase, SGNH hydrolase-type)	'mloc_38149'	'35.1'	'not assigned.annotated'	'GDSL esterase/lipase At1g28580 OS=Arabidopsis thaliana(sp|q9fxj2|gdl7_arath : 264.0)'
MLOC_37774	-1.15836	6.84149e-09	Calmodulin-binding family protein, putative, expressedIPR000048 (IQ motif, EF-hand binding site)	'mloc_37774'	'35.1'	'not assigned.annotated'	'IQ domain-containing protein IQM3 OS=Arabidopsis thaliana(sp|q9lfa4|iqm3_arath : 268.0)'
MLOC_4660	-1.15884	0.0108952	Protein of unknown function (DUF579) LENGTH=317IPR021148 (Putative polysaccharide biosynthesis protein)	'mloc_4660'	'35.1'	'not assigned.annotated'	'Protein IRX15-LIKE OS=Arabidopsis thaliana(sp|q9fh92|ix15l_arath : 226.0)'
MLOC_51297	-1.15996	2.37437e-07	Protein of unknown function (DUF506) LENGTH=291IPR006502 (Protein of unknown function DUF506, plant)	'mloc_51297'	'35.1'	'not assigned.annotated'	'araport11 cruciferin (DUF506) (at2g39650.1 : 217.0)'
MLOC_59003	-1.16481	0.000319277	Werner syndrome-like exonuclease LENGTH=288IPR012337 (Ribonuclease H-like domain)	'mloc_59003'	'35.1'	'not assigned.annotated'	'araport11 Polynucleotidyl transferase ribonuclease H-like superfamily protein (at3g12410.1 : 99.4)'
MLOC_74285	-1.16711	2.07604e-08	Hypersensitive induced response protein 4IPR001107 (Band 7 protein)	'mloc_74285'	'35.1'	'not assigned.annotated'	'Hypersensitive-induced response protein 4 OS=Arabidopsis thaliana(sp|q9fhm7|hir4_arath : 450.0)'
MLOC_61675	-1.16715	2.9746e-05	B-lectin receptor kinaseIPR000858 (S-locus glycoprotein), IPR001480 (Bulb-type lectin domain), IPR003014 (PAN-1 domain), IPR011048 (Cytochrome cd1-nitrite reductase-like, C-terminal haem d1)	'mloc_61675'	'35.1'	'not assigned.annotated'	'PAN domain-containing protein At5g03700 OS=Arabidopsis thaliana(sp|q9lzr8|y5370_arath : 323.0)'
MLOC_67554	-1.16988	0.0046603	MLOC_67554	'mloc_67554'	'35.1'	'not assigned.annotated'	'F-box protein At1g67340 OS=Arabidopsis thaliana(sp|q9fyf9|fb76_arath : 90.5)'
MLOC_77036	-1.17269	0.00829117	CONSTANS-like proteinIPR000315 (Zinc finger, B-box), IPR010402 (CCT domain), IPR011011 (Zinc finger, FYVE/PHD-type)	'mloc_77036'	'35.1'	'not assigned.annotated'	'araport11 zinc finger CONSTANS-like protein (at5g24930.1 : 81.3)'
MLOC_6972	-1.17422	2.82578e-05	DNA cross-link repair 1B proteinIPR011084 (DNA repair metallo-beta-lactamase)	'mloc_6972'	'35.1'	'not assigned.annotated'	'araport11 DNA repair metallo-beta-lactamase family protein (at1g19025.1 : 441.0)'
MLOC_64160	-1.17434	0.0084912	Hedgehog-interacting-like proteinIPR011042 (Six-bladed beta-propeller, TolB-like), IPR018143 (Folate receptor-like)	'mloc_64160'	'35.1'	'not assigned.annotated'	'HIPL1 protein OS=Arabidopsis thaliana(sp|q9ssg3|hipl1_arath : 731.0)'
MLOC_52532	-1.17639	1.14777e-06	Cereal cyst nematode resistance protein	'mloc_52532'	'35.1'	'not assigned.annotated'	'Putative disease resistance protein RGA3 OS=Solanum bulbocastanum(sp|q7xa40|rga3_solbu : 242.0)'
MLOC_58519	-1.18076	7.44476e-05	Multidrug resistance protein ABC transporter familyIPR003439 (ABC transporter-like), IPR011527 (ABC transporter, transmembrane domain, type 1)	'mloc_58519'	'35.1'	'not assigned.annotated'	'ABC transporter C family member 8 OS=Arabidopsis thaliana(sp|q8lgu1|ab8c_arath : 398.0)'
MLOC_37884	-1.18089	9.45934e-12	Vacuolar protein sorting-associated protein-like proteinIPR007262 (Vacuolar protein sorting 55)	'mloc_37884'	'35.1'	'not assigned.annotated'	'Vacuolar protein sorting-associated protein 55 homolog OS=Arabidopsis thaliana(sp|q9ast6|vsp55_arath : 175.0)'
MLOC_3087	-1.1819	0.00234636	Hydroxyproline-rich glycoprotein-likeIPR004148 (BAR domain)	'mloc_3087'	'35.1'	'not assigned.annotated'	'Uncharacterized protein At2g33490 OS=Arabidopsis thaliana(sp|o22799|y2349_arath : 382.0)'
MLOC_6564	-1.1852	1.96857e-10	HAD-superfamily hydrolase, subfamily IA, variant 1IPR005833 (Haloacid dehalogenase/epoxide hydrolase), IPR006402 (HAD-superfamily hydrolase, subfamily IA, variant 3), IPR006439 (HAD-superfamily hydrolase, subfamily IA, variant 1), IPR023214 (HAD-like domain)	'mloc_6564'	'35.1'	'not assigned.annotated'	'araport11 Haloacid dehalogenase-like hydrolase (HAD) superfamily protein (at2g41250.1 : 357.0)'
MLOC_21909	-1.18546	2.36117e-08	Heme oxygenase 1IPR016053 (Haem oxygenase-like)	'mloc_21909'	'35.1'	'not assigned.annotated'	'Heme oxygenase 1, chloroplastic OS=Oryza sativa subsp. japonica(sp|q69xj4|hmox1_orysj : 129.0)'
MLOC_68071	-1.18746	0.00287452	Poly polymerase catalytic domain containing protein, expressedIPR012317 (Poly(ADP-ribose) polymerase, catalytic domain), IPR022003 (RST domain of plant C-terminal)	'mloc_68071'	'35.1'	'not assigned.annotated'	'Probable inactive poly [ADP-ribose] polymerase SRO1 OS=Arabidopsis thaliana(sp|o82289|sro1_arath : 134.0)'
MLOC_58889	-1.18923	0.0498078	NBS-LRR disease resistance proteinIPR002182 (NB-ARC)	'mloc_58889'	'35.1'	'not assigned.annotated'	'Disease resistance protein RGA4 OS=Oryza sativa subsp. japonica(sp|f7j0m6|rga4s_orysj : 131.0)'
MLOC_69696	-1.18958	0.000113878	Protein of unknown function (DUF3537) LENGTH=452IPR021924 (Protein of unknown function DUF3537)	'mloc_69696'	'35.1'	'not assigned.annotated'	'araport11 extracellular ligand-gated ion channel protein (DUF3537) (at3g20300.1 : 319.0)'
MLOC_3117	-1.18998	0.0338962	Disease resistance proteinIPR000767 (Disease resistance protein), IPR001611 (Leucine-rich repeat)	'mloc_3117'	'35.1'	'not assigned.annotated'	'Putative disease resistance protein RGA3 OS=Solanum bulbocastanum(sp|q7xa40|rga3_solbu : 357.0)'
MLOC_79876	-1.19012	3.56585e-07	Sugar transporter, putativeIPR005828 (General substrate transporter), IPR016196 (Major facilitator superfamily domain, general substrate transporter)	'mloc_79876'	'35.1'	'not assigned.annotated'	'Polyol transporter 5 OS=Arabidopsis thaliana(sp|q8vz80|plt5_arath : 187.0)'
MLOC_49327	-1.19102	5.39487e-05	Nuclear transport factor 2 (NTF2) family protein	'mloc_49327'	'35.1'	'not assigned.annotated'	'araport11 cardiomyopathy-associated protein (at5g17910.1 : 85.9)'
MLOC_75026	-1.1931	0.000637965	MLOC_75026	'mloc_75026'	'35.1'	'not assigned.annotated'	'UDP-glucuronic acid decarboxylase 4 OS=Arabidopsis thaliana(sp|q8s8t4|uxs4_arath : 98.6)'
MLOC_34794	-1.19311	0.00183723	MLOC_34794	'mloc_34794'	'35.1'	'not assigned.annotated'	'Probable receptor-like protein kinase At5g59700 OS=Arabidopsis thaliana(sp|q9fn92|y5597_arath : 247.0)'
MLOC_53875	-1.19371	2.4691e-14	Sec14p-like phosphatidylinositol transfer family protein LENGTH=341IPR001071 (Cellular retinaldehyde binding/alpha-tocopherol transport), IPR011074 (CRAL/TRIO, N-terminal domain)	'mloc_53875'	'35.1'	'not assigned.annotated'	'araport11 Sec14p-like phosphatidylinositol transfer family protein (at5g47730.1 : 426.0)'
MLOC_79568	-1.19376	0.0257629	Early nodulin-like protein 3IPR008972 (Cupredoxin)	'mloc_79568'	'35.1'	'not assigned.annotated'	'araport11 early nodulin-like protein 9 (at3g20570.1 : 130.0)'
MLOC_43672	-1.1968	2.05877e-07	Protein kinaseIPR011009 (Protein kinase-like domain)	'mloc_43672'	'35.1'	'not assigned.annotated'	'Probable serine/threonine-protein kinase PIX13 OS=Arabidopsis thaliana(sp|q9sii6|pix13_arath : 80.5)'
MLOC_14006	-1.19798	1.44456e-08	Protein kinase-likeIPR011009 (Protein kinase-like domain)	'mloc_14006'	'35.1'	'not assigned.annotated'	'araport11 Leucine-rich repeat protein kinase family protein (at5g01950.7 : 152.0)'
MLOC_37885	-1.19879	3.20982e-06	Clathrin assembly protein, putativeIPR008942 (ENTH/VHS), IPR011417 (ANTH)	'mloc_37885'	'35.1'	'not assigned.annotated'	'Putative clathrin assembly protein At5g35200 OS=Arabidopsis thaliana(sp|q9lhs0|cap10_arath : 244.0)'
MLOC_21175	-1.20054	0.00132626	Protein of unknown function (DUF1230) LENGTH=265IPR009631 (Uncharacterised protein family Ycf36)	'mloc_21175'	'35.1'	'not assigned.annotated'	'araport11 YCF36 putative (DUF1230) (at5g11840.1 : 86.3)'
MLOC_80672	-1.20081	0.0208246	Endo-1,4-beta-xylanase AIPR001000 (Glycoside hydrolase, family 10), IPR017853 (Glycoside hydrolase, superfamily)	'mloc_80672'	'35.1'	'not assigned.annotated'	'araport11 Glycosyl hydrolase family 10 protein (at4g38650.1 : 505.0)'
MLOC_64558	-1.20144	1.87314e-11	P-loop containing nucleoside triphosphate hydrolases superfamily protein LENGTH=1050	'mloc_64558'	'35.1'	'not assigned.annotated'	'araport11 P-loop containing nucleoside triphosphate hydrolases superfamily protein (at1g65810.1 : 431.0)'
MLOC_54315	-1.20195	2.66434e-07	Protein of unknown function (DUF1685) LENGTH=189IPR012881 (Protein of unknown function DUF1685)	'mloc_54315'	'35.1'	'not assigned.annotated'	'araport11 signal transducer/transcription protein putative (DUF1685) (at2g31560.1 : 90.1)'
MLOC_68437	-1.20393	9.07872e-07	Leucine-rich repeat receptor-like protein kinase family protein LENGTH=1124IPR001611 (Leucine-rich repeat), IPR013210 (Leucine-rich repeat-containing N-terminal, type 2)	'mloc_68437'	'35.1'	'not assigned.annotated'	'araport11 receptor like protein 22 (at2g32660.2 : 374.0)'
MLOC_81842	-1.20914	0.00666394	Leucine-rich receptor-like protein kinaseIPR001611 (Leucine-rich repeat), IPR011009 (Protein kinase-like domain), IPR013210 (Leucine-rich repeat-containing N-terminal, type 2)	'mloc_81842'	'35.1'	'not assigned.annotated'	'Receptor-like protein kinase 7 OS=Arabidopsis thaliana(sp|f4i2n7|rlk7_arath : 414.0)'
MLOC_36408	-1.20948	0.000948623	MLOC_36408	'mloc_36408'	'35.1'	'not assigned.annotated'	'Probable serine/threonine-protein kinase BSK3 OS=Oryza sativa subsp. japonica(sp|b9fde0|bsk3_orysj : 250.0)'
MLOC_21291	-1.21264	3.12085e-12	Transcriptional regulatorIPR003774 (Protein of unknown function DUF179)	'mloc_21291'	'35.1'	'not assigned.annotated'	'araport11 electron transporter putative (DUF179) (at1g33780.1 : 226.0)'
MLOC_65311	-1.216	0.000212252	ChitinaseIPR016283 (Glycoside hydrolase, family 19), IPR023346 (Lysozyme-like domain)	'mloc_65311'	'35.1'	'not assigned.annotated'	'Chitinase 8 OS=Oryza sativa subsp. japonica(sp|q7xck6|chi8_orysj : 162.0)'
MLOC_39313	-1.21714	0.0117842	Calcium-dependent lipid-binding domain-containing proteinIPR008973 (C2 calcium/lipid-binding domain, CaLB)	'mloc_39313'	'35.1'	'not assigned.annotated'	'Elicitor-responsive protein 1 OS=Oryza sativa subsp. japonica(sp|q0jhu5|erg1_orysj : 112.0)'
MLOC_75437	-1.22334	0.0125545	MLOC_75437	'mloc_75437'	'35.1'	'not assigned.annotated'	'GDSL esterase/lipase At1g29660 OS=Arabidopsis thaliana(sp|q9c7n5|gdl14_arath : 269.0)'
MLOC_11059	-1.22567	9.31576e-05	unknown protein FUNCTIONS IN: molecular_function unknown INVOLVED IN: biological_process unknown LOCATED IN: chloroplast EXPRESSED IN: 23 plant structures EXPRESSED DURING: 13 growth stagesIPR021503 (Protein of unknown function DUF3110)	'mloc_11059'	'35.1'	'not assigned.annotated'	'araport11 plant/protein (at1g13990.3 : 175.0)'
MLOC_13731	-1.2286	8.69438e-05	BLE2 proteinIPR016024 (Armadillo-type fold)	'mloc_13731'	'35.1'	'not assigned.annotated'	'araport11 ARM repeat superfamily protein (at5g18980.1 : 157.0)'
MLOC_78644	-1.22887	0.00419079	Protease inhibitor/seed storage/lipid transfer protein family proteinIPR016140 (Bifunctional inhibitor/plant lipid transfer protein/seed storage helical domain)	'mloc_78644'	'35.1'	'not assigned.annotated'	'araport11 Bifunctional inhibitor/lipid-transfer protein/seed storage 2S albumin superfamily protein (at3g53980.1 : 112.0)'
MLOC_54297	-1.23011	3.79974e-06	Pirin, putative, expressedIPR012093 (Pirin)	'mloc_54297'	'35.1'	'not assigned.annotated'	'Pirin-like protein OS=Solanum lycopersicum(sp|q9see4|pirl_sollc : 176.0)'
MLOC_1542	-1.23038	0.000373816	MLOC_1542	'mloc_1542'	'35.1'	'not assigned.annotated'	'araport11 disease resistance family protein / LRR family protein (at2g34930.1 : 253.0)'
MLOC_39507	-1.2317	3.21502e-05	Dof zinc finger protein 8IPR003851 (Zinc finger, Dof-type)	'mloc_39507'	'35.1'	'not assigned.annotated'	'Dof zinc finger protein 4 OS=Oryza sativa subsp. japonica(sp|q6z345|dof4_orysj : 112.0)'
MLOC_19727	-1.23249	0.0348743	Receptor-like kinase 2	'mloc_19727'	'35.1'	'not assigned.annotated'	'Rust resistance kinase Lr10 OS=Triticum aestivum(sp|p93604|lrk10_wheat : 363.0)'
MLOC_76560	-1.23271	4.88132e-17	Cell number regulator 8IPR006461 (Uncharacterised protein family Cys-rich)	'mloc_76560'	'35.1'	'not assigned.annotated'	'Cell number regulator 8 OS=Zea mays(sp|b4fus3|cnr8_maize : 381.0)'
MLOC_22665	-1.23286	0.01018	Plant protein of unknown function (DUF247) LENGTH=509IPR004158 (Protein of unknown function DUF247, plant)	'mloc_22665'	'35.1'	'not assigned.annotated'	'araport11 transmembrane protein putative (DUF247) (at3g50150.1 : 211.0)'
MLOC_3707	-1.23652	0.00254916	Leucine-rich receptor-like protein kinase family protein LENGTH=1173IPR001611 (Leucine-rich repeat), IPR011009 (Protein kinase-like domain), IPR013210 (Leucine-rich repeat-containing N-terminal, type 2)	'mloc_3707'	'35.1'	'not assigned.annotated'	'Receptor kinase-like protein Xa21 OS=Oryza sativa subsp. indica(sp|q1mx30|xa21_orysi : 95.5)'
MLOC_56572	-1.23729	1.15025e-05	Hypersensitive-induced response proteinIPR001107 (Band 7 protein)	'mloc_56572'	'35.1'	'not assigned.annotated'	'Hypersensitive-induced response protein 1 OS=Oryza sativa subsp. japonica(sp|q6ziv7|hir1_orysj : 204.0)'
MLOC_25343	-1.23813	8.89871e-06	Endo-1,3(4)-beta-glucanaseIPR005200 (Glycoside hydrolase, family 81)	'mloc_25343'	'35.1'	'not assigned.annotated'	'araport11 glycosyl hydrolase family 81 protein (at1g18310.1 : 248.0)'
MLOC_37736	-1.23997	0.000245343	MLOC_37736	'mloc_37736'	'35.1'	'not assigned.annotated'	'Alcohol dehydrogenase-like 3 OS=Arabidopsis thaliana(sp|a1l4y2|adhl3_arath : 213.0)'
MLOC_67169	-1.24016	0.000317582	MLOC_67169	'mloc_67169'	'35.1'	'not assigned.annotated'	'Phenylalanine ammonia-lyase OS=Triticum aestivum(sp|q43210|paly_wheat : 219.0)'
MLOC_15977	-1.24573	0.00174017	Plant protein 1589 of unknown function LENGTH=324IPR006476 (Conserved hypothetical protein CHP01589, plant)	'mloc_15977'	'35.1'	'not assigned.annotated'	'araport11 histidine-tRNA ligase (at3g10250.1 : 198.0)'
MLOC_72854	-1.2479	1.24275e-05	Protein of unknown function, DUF538 LENGTH=166IPR007493 (Protein of unknown function DUF538)	'mloc_72854'	'35.1'	'not assigned.annotated'	'araport11 pectinesterase (Protein of unknown function DUF538) (at1g02816.1 : 100.0)'
MLOC_54471	-1.24819	0.000330064	Protein of unknown function, DUF538 LENGTH=154IPR007493 (Protein of unknown function DUF538)	'mloc_54471'	'35.1'	'not assigned.annotated'	'araport11 transmembrane protein putative (Protein of unknown function DUF538) (at4g02360.1 : 85.1)'
MLOC_81773	-1.25066	0.0038205	Acid phosphataseIPR005519 (Acid phosphatase (Class B)), IPR023214 (HAD-like domain)	'mloc_81773'	'35.1'	'not assigned.annotated'	'Stem 28 kDa glycoprotein OS=Glycine max(sp|p15490|vspa_soybn : 130.0)'
MLOC_43986	-1.25152	3.47981e-15	Zinc finger A20 and AN1 domain-containing stress-associated proteinIPR000058 (Zinc finger, AN1-type), IPR002653 (Zinc finger, A20-type)	'mloc_43986'	'35.1'	'not assigned.annotated'	'Zinc finger A20 and AN1 domain-containing stress-associated protein 8 OS=Oryza sativa subsp. japonica(sp|a3bdi8|sap8_orysj : 287.0)'
MLOC_12095	-1.25189	1.13026e-07	Alpha/beta fold hydrolase family proteinIPR000073 (Alpha/beta hydrolase fold-1), IPR022742 (Alpha/beta hydrolase, N-terminal)	'mloc_12095'	'35.1'	'not assigned.annotated'	'araport11 alpha/beta-Hydrolases superfamily protein (at5g11650.1 : 296.0)'
MLOC_56958	-1.25211	3.45678e-07	RNA-binding protein mei2 homologue, putativeIPR007201 (RNA recognition motif 2), IPR012677 (Nucleotide-binding, alpha-beta plait)	'mloc_56958'	'35.1'	'not assigned.annotated'	'Protein MEI2-like 2 OS=Oryza sativa subsp. japonica(sp|q6zi17|oml2_orysj : 1385.0)'
MLOC_51295	-1.25269	1.91992e-08	Patatin T5IPR016035 (Acyl transferase/acyl hydrolase/lysophospholipase)	'mloc_51295'	'35.1'	'not assigned.annotated'	'Patatin-like protein 1 OS=Oryza sativa subsp. indica(sp|b8aqw7|plp1_orysi : 277.0)'
MLOC_10360	-1.25377	0.000705558	NBS-LRR disease resistance protein, putativeIPR000767 (Disease resistance protein)	'mloc_10360'	'35.1'	'not assigned.annotated'	'Disease resistance protein RGA5 OS=Oryza sativa subsp. japonica(sp|f7j0n2|rga5r_orysj : 549.0)'
MLOC_44327	-1.25408	1.79029e-05	MLOC_44327	'mloc_44327'	'35.1'	'not assigned.annotated'	'Chaperone protein ClpC2, chloroplastic OS=Oryza sativa subsp. japonica(sp|q2qvg9|clpc2_orysj : 701.0)'
MLOC_56062	-1.25617	0.000277722	Calcium-dependent protein kinase, putativeIPR011009 (Protein kinase-like domain)	'mloc_56062'	'35.1'	'not assigned.annotated'	'araport11 phosphoenolpyruvate carboxylase-related kinase 1 (at1g12580.1 : 99.8)'
MLOC_54830	-1.25676	1.2762e-08	TIR-NBS-LRR class disease resistance proteinIPR001611 (Leucine-rich repeat)	'mloc_54830'	'35.1'	'not assigned.annotated'	'araport11 disease resistance protein (TIR-NBS-LRR class) (at1g69550.1 : 127.0)'
MLOC_80465	-1.26042	0.0139956	NADPH-dependent FMN reductase, putativeIPR005025 (NADPH-dependent FMN reductase)	'mloc_80465'	'35.1'	'not assigned.annotated'	'Probable NADPH:quinone oxidoreductase 1 OS=Oryza sativa subsp. japonica(sp|q941z0|nqr1_orysj : 274.0)'
MLOC_59499	-1.26201	7.26329e-07	GRAM domain-containing protein / ABA-responsive protein-related LENGTH=210IPR004182 (GRAM)	'mloc_59499'	'35.1'	'not assigned.annotated'	'GLABRA2 expression modulator OS=Arabidopsis thaliana(sp|q8s8f8|gem_arath : 185.0)'
MLOC_76542	-1.26211	1.81578e-05	NB-ARC domain-containing disease resistance protein LENGTH=1054IPR002182 (NB-ARC)	'mloc_76542'	'35.1'	'not assigned.annotated'	'Disease resistance protein RGA5 OS=Oryza sativa subsp. japonica(sp|f7j0n2|rga5r_orysj : 318.0)'
MLOC_34008	-1.26515	0.00162285	Protein tolBIPR011042 (Six-bladed beta-propeller, TolB-like)	'mloc_34008'	'35.1'	'not assigned.annotated'	'araport11 DPP6 N-terminal domain-like protein (at1g21680.1 : 486.0)'
MLOC_14982	-1.26806	0.00157131	Plant calmodulin-binding protein-related LENGTH=478IPR012417 (Calmodulin-binding domain, plant)	'mloc_14982'	'35.1'	'not assigned.annotated'	'araport11 Plant calmodulin-binding protein-like protein (at5g39380.1 : 94.0)'
MLOC_17314	-1.27475	6.76524e-07	Saposin B domain-containing proteinIPR011001 (Saposin-like)	'mloc_17314'	'35.1'	'not assigned.annotated'	'araport11 saposin B domain-containing protein (at3g51730.1 : 158.0)'
MLOC_2935	-1.27729	0.019869	Leucine-rich repeat receptor-like protein kinase family protein LENGTH=1045IPR001611 (Leucine-rich repeat), IPR013210 (Leucine-rich repeat-containing N-terminal, type 2)	'mloc_2935'	'35.1'	'not assigned.annotated'	'Receptor-like protein EIX2 OS=Solanum lycopersicum(sp|q6jn46|eix2_sollc : 443.0)'
MLOC_79748	-1.27756	0.0214964	Retinol dehydrogenase 12IPR002198 (Short-chain dehydrogenase/reductase SDR)	'mloc_79748'	'35.1'	'not assigned.annotated'	'araport11 NAD(P)-binding Rossmann-fold superfamily protein (at4g24050.1 : 349.0)'
MLOC_60237	-1.28029	0.00665839	Leucine-rich repeat receptor-like protein kinaseIPR001611 (Leucine-rich repeat), IPR011009 (Protein kinase-like domain), IPR013210 (Leucine-rich repeat-containing N-terminal, type 2)	'mloc_60237'	'35.1'	'not assigned.annotated'	'Probable LRR receptor-like serine/threonine-protein kinase At3g47570 OS=Arabidopsis thaliana(sp|c0lgp4|y3475_arath : 327.0)'
MLOC_59848	-1.28033	4.42941e-08	Protein of unknown function (DUF1644) LENGTH=308IPR012866 (Protein of unknown function DUF1644), IPR013083 (Zinc finger, RING/FYVE/PHD-type)	'mloc_59848'	'35.1'	'not assigned.annotated'	'araport11 E3 ubiquitin-protein ligase putative (DUF1644) (at4g31410.1 : 233.0)'
MLOC_54943	-1.28061	2.45546e-09	Microsomal glutathione S-transferase 3IPR001129 (Membrane-associated, eicosanoid/glutathione metabolism (MAPEG) protein), IPR023352 (Membrane associated eicosanoid/glutathione metabolism-like domain)	'mloc_54943'	'35.1'	'not assigned.annotated'	'araport11 microsomal glutathione s-transferase (at1g65820.3 : 123.0)'
MLOC_12171	-1.28299	1.07449e-06	Expansin proteinIPR007118 (Expansin/Lol pI), IPR014733 (Barwin-like endoglucanase)	'mloc_12171'	'35.1'	'not assigned.annotated'	'Expansin-B11 OS=Oryza sativa subsp. japonica(sp|q6h676|exb11_orysj : 364.0)'
MLOC_75013	-1.28446	1.49143e-12	ARGONAUTE 1IPR003100 (Argonaute/Dicer protein, PAZ), IPR012337 (Ribonuclease H-like domain), IPR014811 (Domain of unknown function DUF1785)	'mloc_75013'	'35.1'	'not assigned.annotated'	'Protein argonaute 1C OS=Oryza sativa subsp. japonica(sp|q6k972|ago1c_orysj : 1193.0)'
MLOC_15404	-1.28668	0.000110438	Formin 2BIPR008973 (C2 calcium/lipid-binding domain, CaLB)	'mloc_15404'	'35.1'	'not assigned.annotated'	'Formin-like protein 6 OS=Oryza sativa subsp. japonica(sp|q6zcx3|fh6_orysj : 365.0)'
MLOC_78802	-1.28688	5.50024e-06	alpha/beta-Hydrolases superfamily protein LENGTH=527IPR000073 (Alpha/beta hydrolase fold-1)	'mloc_78802'	'35.1'	'not assigned.annotated'	'araport11 alpha/beta-Hydrolases superfamily protein (at3g09690.1 : 480.0)'
MLOC_16631	-1.28718	0.00507185	Plant protein of unknown function (DUF828) with plant pleckstrin homology-like region LENGTH=405IPR008546 (Domain of unknown function DUF828), IPR013666 (Pleckstrin-like, plant)	'mloc_16631'	'35.1'	'not assigned.annotated'	'araport11 auxin canalization protein (DUF828) (at4g17350.1 : 161.0)'
MLOC_18369	-1.28759	4.45769e-07	RPM1-interacting protein 4 (RIN4) family protein LENGTH=73IPR008700 (Pathogenic type III effector avirulence factor Avr cleavage site)	'mloc_18369'	'35.1'	'not assigned.annotated'	'araport11 RPM1-interacting protein 4 (RIN4) family protein (at2g04410.1 : 90.1)'
MLOC_65962	-1.29017	2.89831e-05	Calcium-dependent lipid-binding domain-containing proteinIPR008973 (C2 calcium/lipid-binding domain, CaLB)	'mloc_65962'	'35.1'	'not assigned.annotated'	'araport11 Calcium-dependent lipid-binding (CaLB domain) family protein (at5g55530.1 : 166.0)'
MLOC_66130	-1.29089	4.93994e-08	Phosphoglycerate mutase-like proteinIPR013078 (Histidine phosphatase superfamily, clade-1)	'mloc_66130'	'35.1'	'not assigned.annotated'	'Phosphoglycerate mutase-like protein 1 OS=Arabidopsis thaliana(sp|q9fgf0|pgml1_arath : 332.0)'
MLOC_63332	-1.29489	5.10406e-08	Epoxide hydrolase 2IPR000073 (Alpha/beta hydrolase fold-1), IPR000639 (Epoxide hydrolase-like)	'mloc_63332'	'35.1'	'not assigned.annotated'	'araport11 alpha/beta-Hydrolases superfamily protein (at4g02340.1 : 343.0)'
MLOC_67257	-1.29958	0.00399896	Flavoprotein wrbAIPR005025 (NADPH-dependent FMN reductase), IPR010089 (Flavoprotein WrbA)	'mloc_67257'	'35.1'	'not assigned.annotated'	'Quinone-oxidoreductase QR2 OS=Triphysaria versicolor(sp|q9ayu0|qr2_trivs : 266.0)'
MLOC_67669	-1.3032	0.0405867	Protein of unknown function, DUF617 LENGTH=238IPR006460 (Protein of unknown function DUF617, plant)	'mloc_67669'	'35.1'	'not assigned.annotated'	'araport11 MIZU-KUSSEI-like protein (Protein of unknown function DUF617) (at5g42680.1 : 232.0)'
MLOC_21732	-1.30476	0.000237966	Calcineurin-like metallo-phosphoesterase superfamily protein LENGTH=1013IPR004843 (Metallophosphoesterase domain)	'mloc_21732'	'35.1'	'not assigned.annotated'	'araport11 Calcineurin-like metallo-phosphoesterase superfamily protein (at4g11800.1 : 1534.0)'
MLOC_6633	-1.30503	0.00638742	Disease resistance protein (CC-NBS-LRR class) family LENGTH=907IPR000767 (Disease resistance protein), IPR001229 (Mannose-binding lectin)	'mloc_6633'	'35.1'	'not assigned.annotated'	'Disease resistance protein RGA5 OS=Oryza sativa subsp. japonica(sp|q2r8l1|rga5s_orysj : 398.0)'
MLOC_43556	-1.30526	4.23572e-10	Ganglioside-induced differentiation-associated proteinIPR001251 (CRAL-TRIO domain)	'mloc_43556'	'35.1'	'not assigned.annotated'	'araport11 SEC14 cytosolic factor family protein / phosphoglyceride transfer family protein (at3g10210.1 : 309.0)'
MLOC_56580	-1.30819	8.11349e-05	Universal stress proteinIPR006015 (Universal stress protein A)	'mloc_56580'	'35.1'	'not assigned.annotated'	'araport11 Adenine nucleotide alpha hydrolases-like superfamily protein (at3g17020.1 : 181.0)'
MLOC_6585	-1.30827	0.000431297	Glucan endo-1,3-beta-glucosidase-like proteinIPR012946 (X8)	'mloc_6585'	'35.1'	'not assigned.annotated'	'araport11 Carbohydrate-binding X8 domain superfamily protein (at2g30933.1 : 104.0)'
MLOC_68	-1.30852	1.5445e-09	WD-repeat protein-likeIPR015943 (WD40/YVTN repeat-like-containing domain)	'mloc_68'	'35.1'	'not assigned.annotated'	'araport11 Transducin/WD40 repeat-like superfamily protein (at3g13340.1 : 501.0)'
MLOC_9929	-1.30881	1.664e-05	Inter-alpha-trypsin inhibitor heavy chain H3IPR002035 (von Willebrand factor, type A), IPR013083 (Zinc finger, RING/FYVE/PHD-type)	'mloc_9929'	'35.1'	'not assigned.annotated'	'araport11 Zinc finger (C3HC4-type RING finger) family protein (at5g60710.1 : 527.0)'
MLOC_154	-1.30889	3.02789e-06	U-box domain-containing proteinIPR016024 (Armadillo-type fold)	'mloc_154'	'35.1'	'not assigned.annotated'	'U-box domain-containing protein 8 OS=Arabidopsis thaliana(sp|o81902|pub8_arath : 114.0)'
MLOC_17209	-1.30967	0.0159102	F-box protein PP2-B1IPR001810 (F-box domain, cyclin-like)	'mloc_17209'	'35.1'	'not assigned.annotated'	'Putative F-box protein PP2-B8 OS=Arabidopsis thaliana(sp|q9zvq8|pp2b8_arath : 178.0)'
MLOC_72278	-1.30984	0.000479546	Hageman factor inhibitorIPR006106 (Cereal seed allergen/grain softness/trypsin and alpha-amylase inhibitor), IPR016140 (Bifunctional inhibitor/plant lipid transfer protein/seed storage helical domain)	'mloc_72278'	'35.1'	'not assigned.annotated'	'Alpha-amylase/trypsin inhibitor CMa OS=Hordeum vulgare(sp|p28041|iaaa_horvu : 273.0)'
MLOC_11635	-1.30991	0.00512603	MLOC_11635	'mloc_11635'	'35.1'	'not assigned.annotated'	'araport11 HXXXD-type acyl-transferase family protein (at2g39980.1 : 164.0)'
MLOC_62248	-1.31107	7.79019e-06	Heavy metal transport/detoxification-like proteinIPR006121 (Heavy metal-associated domain, HMA)	'mloc_62248'	'35.1'	'not assigned.annotated'	'Heavy metal-associated isoprenylated plant protein 28 OS=Arabidopsis thaliana(sp|f4ic29|hip28_arath : 95.1)'
MLOC_79868	-1.31164	0.00429321	MLOC_79868	'mloc_79868'	'35.1'	'not assigned.annotated'	'Wheatwin-2 OS=Triticum aestivum(sp|o64393|whw2_wheat : 102.0)'
MLOC_7215	-1.32209	7.34453e-07	MLOC_7215	'mloc_7215'	'35.1'	'not assigned.annotated'	'araport11 nucleolin (at1g19990.1 : 88.2)'
MLOC_62803	-1.32273	3.9752e-06	NBS-LRR disease resistance proteinIPR002182 (NB-ARC)	'mloc_62803'	'35.1'	'not assigned.annotated'	'Disease resistance protein Piks-2 OS=Oryza sativa subsp. japonica(sp|p0do10|piks2_orysj : 185.0)'
MLOC_43049	-1.32766	1.97045e-08	Alcohol dehydrogenase 1IPR002085 (Alcohol dehydrogenase superfamily, zinc-type), IPR011032 (GroES-like), IPR013149 (Alcohol dehydrogenase, C-terminal), IPR016040 (NAD(P)-binding domain)	'mloc_43049'	'35.1'	'not assigned.annotated'	'Alcohol dehydrogenase-like 7 OS=Arabidopsis thaliana(sp|q9fh04|adhl7_arath : 410.0)'
MLOC_40998	-1.33197	0.0365576	MLOC_40998	'mloc_40998'	'35.1'	'not assigned.annotated'	'araport11 Core-2/I-branching beta-16-N-acetylglucosaminyltransferase family protein (at1g51770.1 : 119.0)'
MLOC_16273	-1.33295	0.000689337	CCR4-NOT transcription complex subunit 7IPR006941 (Ribonuclease CAF1), IPR012337 (Ribonuclease H-like domain)	'mloc_16273'	'35.1'	'not assigned.annotated'	'Probable CCR4-associated factor 1 homolog 11 OS=Arabidopsis thaliana(sp|q9fms6|caf1k_arath : 237.0)'
MLOC_55557	-1.33395	4.9988e-08	Myosin family protein, putative, expressedIPR000048 (IQ motif, EF-hand binding site), IPR001609 (Myosin head, motor domain), IPR002710 (Dilute)	'mloc_55557'	'35.1'	'not assigned.annotated'	'Myosin-12 OS=Arabidopsis thaliana(sp|f4iru3|myo12_arath : 1268.0)'
MLOC_80516	-1.33456	0.0174439	Protein of unknown function, DUF538 LENGTH=151IPR007493 (Protein of unknown function DUF538)	'mloc_80516'	'35.1'	'not assigned.annotated'	'araport11 DUF538 family protein (Protein of unknown function DUF538) (at5g19590.1 : 110.0)'
MLOC_32698	-1.33589	0.000436008	Glutamate formiminotransferaseIPR022384 (Formiminotransferas, N- and C-terminal subdomains)	'mloc_32698'	'35.1'	'not assigned.annotated'	'araport11 folic acid binding / transferase (at2g20830.2 : 194.0)'
MLOC_55886	-1.33738	5.4025e-10	Esterase/lipase/thioesterase-like proteinIPR007130 (Diacylglycerol acyltransferase)	'mloc_55886'	'35.1'	'not assigned.annotated'	'Acyltransferase-like protein At1g54570, chloroplastic OS=Arabidopsis thaliana(sp|q9zvn2|y1457_arath : 564.0)'
MLOC_79362	-1.33925	0.000292841	Protein of unknown function, DUF599 LENGTH=239IPR006747 (Protein of unknown function DUF599)	'mloc_79362'	'35.1'	'not assigned.annotated'	'araport11 transmembrane protein putative (Protein of unknown function DUF599) (at4g31330.1 : 267.0)'
MLOC_68080	-1.34125	0.000142929	Carbohydrate-binding protein LENGTH=414	'mloc_68080'	'35.1'	'not assigned.annotated'	'araport11 Carbohydrate-binding protein (at1g59510.1 : 163.0)'
MLOC_66555	-1.34344	3.39548e-08	Purple acid phosphataseIPR004843 (Metallophosphoesterase domain), IPR008963 (Purple acid phosphatase-like, N-terminal)	'mloc_66555'	'35.1'	'not assigned.annotated'	'Purple acid phosphatase 18 OS=Arabidopsis thaliana(sp|q9lju7|ppa18_arath : 604.0)'
MLOC_52439	-1.34512	7.25109e-11	myb domain protein 59 LENGTH=235IPR009057 (Homeodomain-like), IPR015495 (Myb transcription factor)	'mloc_52439'	'35.1'	'not assigned.annotated'	'Myb-related protein MYBAS2 OS=Oryza sativa subsp. japonica(sp|q4jl76|myba2_orysj : 164.0)'
MLOC_76794	-1.34704	1.36486e-07	MLOC_76794	'mloc_76794'	'35.1'	'not assigned.annotated'	'Ras-related protein RABA1f OS=Arabidopsis thaliana(sp|q9fjh0|raa1f_arath : 171.0)'
MLOC_23224	-1.35045	2.23257e-08	MYB domain protein 12IPR009057 (Homeodomain-like), IPR015495 (Myb transcription factor)	'mloc_23224'	'35.1'	'not assigned.annotated'	'Myb-related protein Hv1 OS=Hordeum vulgare(sp|p20026|myb1_horvu : 327.0)'
MLOC_68988	-1.35065	8.79594e-05	ABC transporter G family memberIPR003439 (ABC transporter-like), IPR013525 (ABC-2 type transporter)	'mloc_68988'	'35.1'	'not assigned.annotated'	'ABC transporter G family member 14 OS=Arabidopsis thaliana(sp|q9c6w5|ab14g_arath : 306.0)'
MLOC_62179	-1.35086	1.23132e-07	NBS-LRR disease resistance protein, putative	'mloc_62179'	'35.1'	'not assigned.annotated'	'Disease resistance protein RGA5 OS=Oryza sativa subsp. japonica(sp|f7j0n2|rga5r_orysj : 187.0)'
MLOC_5449	-1.35107	0.000164392	Protein of unknown function, DUF642 LENGTH=369IPR006946 (Protein of unknown function DUF642), IPR008979 (Galactose-binding domain-like)	'mloc_5449'	'35.1'	'not assigned.annotated'	'araport11 transmembrane protein putative (Protein of unknown function DUF642) (at5g11420.1 : 481.0)'
MLOC_50991	-1.35952	0.00594968	MLOC_50991	'mloc_50991'	'35.1'	'not assigned.annotated'	'araport11 Amidase family protein (at4g34880.2 : 272.0)'
MLOC_16637	-1.35983	0.000699241	MLOC_16637	'mloc_16637'	'35.1'	'not assigned.annotated'	'Oligopeptide transporter 7 OS=Arabidopsis thaliana(sp|o82485|opt7_arath : 183.0)'
MLOC_12439	-1.36419	0.000150802	MLOC_12439	'mloc_12439'	'35.1'	'not assigned.annotated'	'araport11 Uncharacterized conserved protein UCP015417 vWA (at5g13210.1 : 363.0)'
MLOC_39825	-1.36496	3.20982e-06	Enzyme of the cupin superfamilyIPR011051 (Cupin, RmlC-type)	'mloc_39825'	'35.1'	'not assigned.annotated'	'araport11 RmlC-like cupins superfamily protein (at4g10300.1 : 136.0)'
MLOC_14978	-1.36496	3.0799e-05	WD repeat-containing protein 23IPR015943 (WD40/YVTN repeat-like-containing domain)	'mloc_14978'	'35.1'	'not assigned.annotated'	'araport11 transducin family protein / WD-40 repeat family protein (at4g03020.1 : 163.0)'
MLOC_17583	-1.36538	0.036331	MLOC_17583	'mloc_17583'	'35.1'	'not assigned.annotated'	'Probable acyl-activating enzyme 18, peroxisomal OS=Arabidopsis thaliana(sp|q84p17|aee18_arath : 636.0)'
MLOC_77464	-1.36738	0.00237011	U-box domain-containing proteinIPR013083 (Zinc finger, RING/FYVE/PHD-type), IPR016024 (Armadillo-type fold)	'mloc_77464'	'35.1'	'not assigned.annotated'	'U-box domain-containing protein 21 OS=Arabidopsis thaliana(sp|q5pny6|pub21_arath : 154.0)'
MLOC_19248	-1.37099	2.05072e-07	unknown protein FUNCTIONS IN: molecular_function unknown INVOLVED IN: biological_process unknown LOCATED IN: vacuole EXPRESSED IN: 24 plant structures EXPRESSED DURING: 15 growth stages BEST Arabidopsis thaliana protein match is: unknown protein . LENGTH=531	'mloc_19248'	'35.1'	'not assigned.annotated'	'araport11 inositol-145-trisphosphate 5-phosphatase (at4g27020.1 : 724.0)'
MLOC_20006	-1.37338	1.64892e-09	Protein of unknown function (DUF1644) LENGTH=308IPR007087 (Zinc finger, C2H2), IPR012866 (Protein of unknown function DUF1644), IPR013083 (Zinc finger, RING/FYVE/PHD-type)	'mloc_20006'	'35.1'	'not assigned.annotated'	'araport11 E3 ubiquitin-protein ligase putative (DUF1644) (at4g31410.1 : 255.0)'
MLOC_61976	-1.37894	0.0101415	F-box protein PP2-B1	'mloc_61976'	'35.1'	'not assigned.annotated'	'F-box protein At2g02240 OS=Arabidopsis thaliana(sp|q3e6p4|fb95_arath : 165.0)'
MLOC_15750	-1.37947	0.00307961	Lysine/histidine transporterIPR013057 (Amino acid transporter, transmembrane)	'mloc_15750'	'35.1'	'not assigned.annotated'	'Lysine histidine transporter-like 8 OS=Arabidopsis thaliana(sp|q9sx98|lhtl8_arath : 272.0)'
MLOC_78935	-1.3848	2.41483e-16	MLOC_78935	'mloc_78935'	'35.1'	'not assigned.annotated'	'Protein LIFEGUARD 4 OS=Arabidopsis thaliana(sp|q9sa63|lfg4_arath : 211.0)'
MLOC_14009	-1.38729	1.06026e-08	Protein of unknown function (DUF2921) LENGTH=962IPR021319 (Protein of unknown function DUF2921)	'mloc_14009'	'35.1'	'not assigned.annotated'	'araport11 DUF2921 family protein putative (DUF2921) (at4g21700.1 : 263.0)'
MLOC_73209	-1.38894	5.94332e-07	Phosphatidylglycerol/phosphatidylinositol transfer proteinIPR014756 (Immunoglobulin E-set)	'mloc_73209'	'35.1'	'not assigned.annotated'	'araport11 Immunoglobulin E-set superfamily protein (at5g06480.1 : 139.0)'
MLOC_27185	-1.38909	0.00775539	Leucine-rich repeat receptor-like protein kinaseIPR001611 (Leucine-rich repeat), IPR013210 (Leucine-rich repeat-containing N-terminal, type 2)	'mloc_27185'	'35.1'	'not assigned.annotated'	'LRR receptor-like serine/threonine-protein kinase EFR OS=Arabidopsis thaliana(sp|c0lgt6|efr_arath : 195.0)'
MLOC_57605	-1.39028	1.53049e-06	Nudix hydrolase 13IPR015797 (NUDIX hydrolase domain-like)	'mloc_57605'	'35.1'	'not assigned.annotated'	'Nudix hydrolase 13, mitochondrial OS=Arabidopsis thaliana(sp|q52k88|nud13_arath : 177.0)'
MLOC_40733	-1.39164	0.00750928	Germin-like protein 18IPR001929 (Germin), IPR011051 (Cupin, RmlC-type)	'mloc_40733'	'35.1'	'not assigned.annotated'	'Germin-like protein 2-4 OS=Oryza sativa subsp. japonica(sp|q6esf0|gl24_orysj : 225.0)'
MLOC_63653	-1.39223	0.0181409	Receptor kinaseIPR001611 (Leucine-rich repeat), IPR011009 (Protein kinase-like domain), IPR013210 (Leucine-rich repeat-containing N-terminal, type 2)	'mloc_63653'	'35.1'	'not assigned.annotated'	'Receptor-like protein 3 OS=Arabidopsis thaliana(sp|q9shi4|rlp3_arath : 422.0)'
MLOC_52795	-1.39438	8.79567e-05	Potassium-transporting ATPase B chainIPR000150 (Cof protein), IPR001757 (ATPase, P-type, K/Mg/Cd/Cu/Zn/Na/Ca/Na/H-transporter), IPR023214 (HAD-like domain), IPR023299 (ATPase, P-type, cytoplasmic domain N), IPR023300 (ATPase, P-type, cytoplasmic transduction domain A)	'mloc_52795'	'35.1'	'not assigned.annotated'	'Cadmium/zinc-transporting ATPase HMA2 OS=Oryza sativa subsp. japonica(sp|a3bf39|hma2_orysj : 245.0)'
MLOC_19452	-1.39567	1.93001e-08	Late embryogenesis abundant (LEA) hydroxyproline-rich glycoprotein familyIPR004864 (Late embryogenesis abundant protein, LEA-14)	'mloc_19452'	'35.1'	'not assigned.annotated'	'araport11 Late embryogenesis abundant (LEA) hydroxyproline-rich glycoprotein family (at3g54200.1 : 89.4)'
MLOC_55804	-1.39845	0.00169976	UPF0496 protein 3IPR007749 (Protein of unknown function DUF677)	'mloc_55804'	'35.1'	'not assigned.annotated'	'UPF0496 protein 3 OS=Oryza sativa subsp. indica(sp|a2xcj1|u496c_orysi : 355.0)'
MLOC_7281	-1.39936	4.05997e-06	Protein of unknown function (DUF594) LENGTH=803IPR007658 (Protein of unknown function DUF594)	'mloc_7281'	'35.1'	'not assigned.annotated'	'araport11 transmembrane protein putative (DUF594) (at5g45540.1 : 121.0)'
MLOC_19457	-1.39941	1.30597e-06	Disease resistance proteinIPR000767 (Disease resistance protein)	'mloc_19457'	'35.1'	'not assigned.annotated'	'Disease resistance protein Piks-2 OS=Oryza sativa subsp. japonica(sp|p0do10|piks2_orysj : 151.0)'
MLOC_75597	-1.39966	0.00778585	Ring finger proteinIPR013083 (Zinc finger, RING/FYVE/PHD-type)	'mloc_75597'	'35.1'	'not assigned.annotated'	'RING-H2 finger protein ATL32 OS=Arabidopsis thaliana(sp|q8w571|atl32_arath : 80.5)'
MLOC_39179	-1.40001	5.12423e-06	alpha/beta-Hydrolases superfamily protein LENGTH=351IPR000073 (Alpha/beta hydrolase fold-1), IPR022742 (Alpha/beta hydrolase, N-terminal)	'mloc_39179'	'35.1'	'not assigned.annotated'	'araport11 alpha/beta-Hydrolases superfamily protein (at3g62860.1 : 226.0)'
MLOC_38710	-1.40121	0.000393476	MLOC_38710	'mloc_38710'	'35.1'	'not assigned.annotated'	'Glutathione S-transferase OS=Triticum aestivum(sp|o04437|gstz_wheat : 100.0)'
MLOC_61601	-1.40159	3.83368e-07	Pyrimidine 5'-nucleotidaseIPR005834 (Haloacid dehalogenase-like hydrolase), IPR006402 (HAD-superfamily hydrolase, subfamily IA, variant 3), IPR023214 (HAD-like domain)	'mloc_61601'	'35.1'	'not assigned.annotated'	'araport11 Haloacid dehalogenase-like hydrolase (HAD) superfamily protein (at5g59480.1 : 281.0)'
MLOC_68040	-1.40553	0.00297342	Protein kinase-3IPR008973 (C2 calcium/lipid-binding domain, CaLB), IPR011009 (Protein kinase-like domain)	'mloc_68040'	'35.1'	'not assigned.annotated'	'araport11 C2 calcium/lipid-binding plant phosphoribosyltransferase family protein (at1g22610.1 : 282.0)'
MLOC_38269	-1.40831	1.00297e-08	DCD (Development and Cell Death) domain proteinIPR013989 (Development/cell death domain)	'mloc_38269'	'35.1'	'not assigned.annotated'	'B2 protein OS=Daucus carota(sp|p37707|b2_dauca : 197.0)'
MLOC_19469	-1.40834	0.0221178	MLOC_19469	'mloc_19469'	'35.1'	'not assigned.annotated'	'araport11 NAD(P)-binding Rossmann-fold superfamily protein (at1g76470.1 : 186.0)'
MLOC_58028	-1.40867	3.3435e-12	Dihydroflavonol-4-reductaseIPR001509 (NAD-dependent epimerase/dehydratase), IPR016040 (NAD(P)-binding domain)	'mloc_58028'	'35.1'	'not assigned.annotated'	'araport11 NAD(P)-binding Rossmann-fold superfamily protein (at4g27250.1 : 177.0)'
MLOC_52924	-1.41294	0.000552616	P-loop containing nucleoside triphosphate hydrolases superfamily protein LENGTH=491IPR003959 (ATPase, AAA-type, core)	'mloc_52924'	'35.1'	'not assigned.annotated'	'AAA-ATPase At2g46620 OS=Arabidopsis thaliana(sp|f4ij77|aatp4_arath : 359.0)'
MLOC_38676	-1.41718	6.22913e-10	Glyoxalase/bleomycin resistance protein/dioxygenaseIPR004360 (Glyoxalase/fosfomycin resistance/dioxygenase)	'mloc_38676'	'35.1'	'not assigned.annotated'	'araport11 Lactoylglutathione lyase / glyoxalase I family protein (at2g32090.1 : 134.0)'
MLOC_72126	-1.42222	0.00440615	GNS1/SUR4 membrane family protein, putative, expressedIPR002076 (GNS1/SUR4 membrane protein)	'mloc_72126'	'35.1'	'not assigned.annotated'	'Elongation of fatty acids protein 3-like OS=Arabidopsis thaliana(sp|q9syy4|elo3l_arath : 89.7)'
MLOC_20964	-1.42411	0.000140523	Leucine-rich repeat receptor-like protein kinase family protein LENGTH=1124IPR001611 (Leucine-rich repeat), IPR013210 (Leucine-rich repeat-containing N-terminal, type 2)	'mloc_20964'	'35.1'	'not assigned.annotated'	'araport11 disease resistance family protein / LRR family protein (at2g34930.1 : 129.0)'
MLOC_77502	-1.42644	6.03e-13	unknown protein BEST Arabidopsis thaliana protein match is: unknown protein . LENGTH=321	'mloc_77502'	'35.1'	'not assigned.annotated'	'araport11 polyadenylate-binding protein 1-B-binding protein (at4g19950.1 : 94.4)'
MLOC_9079	-1.43642	0.000653318	Leaf rust resistance protein Lr10	'mloc_9079'	'35.1'	'not assigned.annotated'	'Disease resistance protein RGA5 OS=Oryza sativa subsp. japonica(sp|q2r8l1|rga5s_orysj : 94.4)'
MLOC_59529	-1.43788	9.04494e-07	unknown protein FUNCTIONS IN: molecular_function unknown INVOLVED IN: biological_process unknown LOCATED IN: vacuole EXPRESSED IN: 24 plant structures EXPRESSED DURING: 15 growth stages BEST Arabidopsis thaliana protein match is: unknown protein . LENGTH=531	'mloc_59529'	'35.1'	'not assigned.annotated'	'araport11 zinc finger MYND domain protein (at1g70160.1 : 779.0)'
MLOC_22441	-1.44567	9.78821e-05	unknown protein BEST Arabidopsis thaliana protein match is: unknown protein . LENGTH=131	'mloc_22441'	'35.1'	'not assigned.annotated'	'araport11 transmembrane protein (at2g21180.1 : 91.7)'
MLOC_65389	-1.44897	6.98507e-08	Recombination activating protein 1IPR013083 (Zinc finger, RING/FYVE/PHD-type)	'mloc_65389'	'35.1'	'not assigned.annotated'	'Probable histone acetyltransferase HAC-like 1 OS=Oryza sativa subsp. japonica(sp|q6yxy2|hacl1_orysj : 151.0)'
MLOC_64122	-1.45053	1.20221e-07	CRAL/TRIO domain containing protein, expressedIPR001071 (Cellular retinaldehyde binding/alpha-tocopherol transport), IPR011074 (CRAL/TRIO, N-terminal domain)	'mloc_64122'	'35.1'	'not assigned.annotated'	'araport11 Sec14p-like phosphatidylinositol transfer family protein (at1g75170.1 : 327.0)'
MLOC_58156	-1.45196	0.00729092	Subtilisin-like serine proteaseIPR015500 (Peptidase S8, subtilisin-related), IPR023828 (Peptidase S8, subtilisin, Ser-active site)	'mloc_58156'	'35.1'	'not assigned.annotated'	'Subtilisin-like protease SBT1.4 OS=Arabidopsis thaliana(sp|q9lvj1|sbt14_arath : 670.0)'
MLOC_14390	-1.45251	0.00021272	PQ loop repeat family protein	'mloc_14390'	'35.1'	'not assigned.annotated'	'araport11 PQ-loop repeat family protein / transmembrane family protein (at2g41050.1 : 144.0)'
MLOC_61026	-1.45533	9.04147e-05	Leucine-rich repeat (LRR) family protein LENGTH=415IPR001611 (Leucine-rich repeat)	'mloc_61026'	'35.1'	'not assigned.annotated'	'araport11 disease resistance protein (TIR-NBS-LRR class) (at1g69550.1 : 171.0)'
MLOC_79329	-1.45715	3.4102e-10	F-box protein GID2IPR001810 (F-box domain, cyclin-like)	'mloc_79329'	'35.1'	'not assigned.annotated'	'F-box protein GID2 OS=Oryza sativa subsp. japonica(sp|q7xak4|gid2_orysj : 94.4)'
MLOC_56127	-1.45803	0.00151971	unknown protein Has 1807 Blast hits to 1807 proteins in 277 species: Archae - 0 Bacteria - 0 Metazoa - 736 Fungi - 347 Plants - 385 Viruses - 0 Other Eukaryotes - 339 (source: NCBI BLink). LENGTH=363IPR001810 (F-box domain, cyclin-like)	'mloc_56127'	'35.1'	'not assigned.annotated'	'araport11 GRAS family transcription factor family protein (at5g19970.1 : 122.0)'
MLOC_53566	-1.46516	2.02434e-09	MLOC_53566	'mloc_53566'	'35.1'	'not assigned.annotated'	'Alcohol dehydrogenase 3 OS=Hordeum vulgare(sp|p10848|adh3_horvu : 554.0)'
MLOC_12619	-1.46835	2.98115e-06	Leucine-rich repeat receptor-like protein kinase family protein LENGTH=1124IPR001611 (Leucine-rich repeat), IPR013210 (Leucine-rich repeat-containing N-terminal, type 2)	'mloc_12619'	'35.1'	'not assigned.annotated'	'Leucine-rich repeat protein 1 OS=Arabidopsis thaliana(sp|q9fpj5|lrr1_arath : 275.0)'
MLOC_4524	-1.47039	1.68943e-12	Erythronate-4-phosphate dehydrogenase family protein	'mloc_4524'	'35.1'	'not assigned.annotated'	'araport11 Erythronate-4-phosphate dehydrogenase family protein (at1g19400.1 : 224.0)'
MLOC_2895	-1.47066	0.00494261	Leucine-rich repeat receptor-like protein kinase family protein LENGTH=1045IPR001611 (Leucine-rich repeat), IPR013210 (Leucine-rich repeat-containing N-terminal, type 2)	'mloc_2895'	'35.1'	'not assigned.annotated'	'LRR receptor kinase SERK2 OS=Oryza sativa subsp. japonica(sp|q7xv05|serk2_orysj : 222.0)'
MLOC_15072	-1.47213	5.83825e-12	ER to Golgi transport protein Yif1IPR005578 (Hrf1)	'mloc_15072'	'35.1'	'not assigned.annotated'	'araport11 Integral membrane HRF1 family protein (at1g30890.1 : 217.0)'
MLOC_62889	-1.47304	1.7186e-09	WPP domain-associated protein	'mloc_62889'	'35.1'	'not assigned.annotated'	'WPP domain-associated protein OS=Arabidopsis thaliana(sp|o64584|wap_arath : 153.0)'
MLOC_33408	-1.47341	0.000100217	Lipase/lipooxygenase, PLAT/LH2 family protein LENGTH=183IPR010417 (Embryo-specific 3)	'mloc_33408'	'35.1'	'not assigned.annotated'	'PLAT domain-containing protein 1 OS=Arabidopsis thaliana(sp|o65660|plat1_arath : 98.6)'
MLOC_52733	-1.47437	0.0183001	Ankyrin repeat-containing protein, putativeIPR020683 (Ankyrin repeat-containing domain)	'mloc_52733'	'35.1'	'not assigned.annotated'	'araport11 Ankyrin repeat family protein (at4g03460.1 : 202.0)'
MLOC_24839	-1.47998	0.00544144	MLOC_24839	'mloc_24839'	'35.1'	'not assigned.annotated'	'GDSL esterase/lipase At1g28610 OS=Arabidopsis thaliana(sp|q9shp6|gdl10_arath : 86.3)'
MLOC_1160	-1.48223	0.0330944	Protein kinaseIPR011009 (Protein kinase-like domain)	'mloc_1160'	'35.1'	'not assigned.annotated'	'Receptor-like cytoplasmic kinase 176 OS=Oryza sativa subsp. japonica(sp|q65xv8|rk176_orysj : 92.0)'
MLOC_54901	-1.48275	0.000498811	Acyl transferaseIPR003480 (Transferase), IPR023213 (Chloramphenicol acetyltransferase-like domain)	'mloc_54901'	'35.1'	'not assigned.annotated'	'Acyl transferase 1 OS=Oryza sativa subsp. japonica(sp|q7g4g7|at1_orysj : 128.0)'
MLOC_52497	-1.48487	0.0051772	Hydrolase, alpha/beta fold family protein, expressedIPR000073 (Alpha/beta hydrolase fold-1)	'mloc_52497'	'35.1'	'not assigned.annotated'	'Strigolactone esterase D14 OS=Oryza sativa subsp. japonica(sp|q10qa5|d14_orysj : 136.0)'
MLOC_73204	-1.48535	7.23189e-05	ExpansinIPR007118 (Expansin/Lol pI), IPR014733 (Barwin-like endoglucanase)	'mloc_73204'	'35.1'	'not assigned.annotated'	'Expansin-A2 OS=Oryza sativa subsp. japonica(sp|q40636|expa2_orysj : 171.0)'
MLOC_16950	-1.48695	0.000425686	Germin-like protein 3aIPR001929 (Germin), IPR011051 (Cupin, RmlC-type)	'mloc_16950'	'35.1'	'not assigned.annotated'	'Germin-like protein 8-4 OS=Oryza sativa subsp. japonica(sp|q6yzz6|gl84_orysj : 382.0)'
MLOC_81936	-1.49395	0.000156247	Expansin proteinIPR007118 (Expansin/Lol pI), IPR014733 (Barwin-like endoglucanase)	'mloc_81936'	'35.1'	'not assigned.annotated'	'Expansin-B7 OS=Oryza sativa subsp. japonica(sp|q9ld07|expb7_orysj : 359.0)'
MLOC_79654	-1.49398	0.000450311	Disease resistance proteinIPR000767 (Disease resistance protein)	'mloc_79654'	'35.1'	'not assigned.annotated'	'Disease resistance protein RPM1 OS=Arabidopsis thaliana(sp|q39214|rpm1_arath : 218.0)'
MLOC_6227	-1.49441	0.00464763	Protein of unknown function (DUF1685) LENGTH=202IPR012881 (Protein of unknown function DUF1685)	'mloc_6227'	'35.1'	'not assigned.annotated'	'araport11 signal transducer/transcription protein putative (DUF1685) (at2g31560.1 : 139.0)'
MLOC_62449	-1.49893	0.00873486	MLOC_62449	'mloc_62449'	'35.1'	'not assigned.annotated'	'Probable amino acid permease 7 OS=Arabidopsis thaliana(sp|q9ff99|aap7_arath : 166.0)'
MLOC_13772	-1.50737	0.000115501	unknown protein FUNCTIONS IN: molecular_function unknown INVOLVED IN: biological_process unknown LOCATED IN: plasma membrane EXPRESSED IN: 24 plant structures EXPRESSED DURING: 14 growth stages BEST Arabidopsis thaliana protein match is: unknown protein . LENGTH=164	'mloc_13772'	'35.1'	'not assigned.annotated'	'Uncharacterized protein At4g08330, chloroplastic OS=Arabidopsis thaliana(sp|q9stn5|y4833_arath : 115.0)'
MLOC_54431	-1.50804	4.27676e-05	Kinase-like proteinIPR001611 (Leucine-rich repeat), IPR011009 (Protein kinase-like domain)	'mloc_54431'	'35.1'	'not assigned.annotated'	'LRR receptor-like serine/threonine-protein kinase EFR OS=Arabidopsis thaliana(sp|c0lgt6|efr_arath : 144.0)'
MLOC_62185	-1.51019	0.000149102	Glutaredoxin family proteinIPR012336 (Thioredoxin-like fold)	'mloc_62185'	'35.1'	'not assigned.annotated'	'araport11 Glutaredoxin family protein (at5g06470.1 : 158.0)'
MLOC_52985	-1.51272	0.000330227	Plant protein of unknown function (DUF946) LENGTH=583IPR009291 (Vacuolar protein sorting-associated protein 62)	'mloc_52985'	'35.1'	'not assigned.annotated'	'araport11 DUF946 family protein (DUF946) (at2g44260.2 : 567.0)'
MLOC_75500	-1.51382	1.54017e-05	Flavin-containing monooxygenase family protein, putative, expressedIPR020946 (Flavin monooxygenase-like)	'mloc_75500'	'35.1'	'not assigned.annotated'	'Flavin-containing monooxygenase FMO GS-OX-like 5 OS=Arabidopsis thaliana(sp|q9c8u0|gsxl5_arath : 204.0)'
MLOC_74471	-1.51542	7.24537e-05	NBS-LRR type disease resistance protein O2IPR000767 (Disease resistance protein), IPR001611 (Leucine-rich repeat)	'mloc_74471'	'35.1'	'not assigned.annotated'	'Disease resistance protein RPS2 OS=Arabidopsis thaliana(sp|q42484|rps2_arath : 395.0)'
MLOC_331	-1.5161	6.78541e-06	DNA binding proteinIPR011598 (Helix-loop-helix DNA-binding)	'mloc_331'	'35.1'	'not assigned.annotated'	'araport11 transcription factor SCREAM-like protein (at2g40435.1 : 117.0)'
MLOC_64563	-1.51614	6.29744e-14	Quaking-like protein, KH domain RNA binding protein	'mloc_64563'	'35.1'	'not assigned.annotated'	'KH domain-containing protein At4g26480 OS=Arabidopsis thaliana(sp|q0wlr1|qkil1_arath : 265.0)'
MLOC_67618	-1.52101	0.00234912	Kinase, putativeIPR009091 (Regulator of chromosome condensation/beta-lactamase-inhibitor protein II), IPR011009 (Protein kinase-like domain), IPR013320 (Concanavalin A-like lectin/glucanase, subgroup)	'mloc_67618'	'35.1'	'not assigned.annotated'	'Putative serine/threonine-protein kinase-like protein CCR3 OS=Arabidopsis thaliana(sp|q9ly50|accr3_arath : 117.0)'
MLOC_15459	-1.52733	1.60826e-05	Hypoxia-responsive family protein-likeIPR007667 (Hypoxia induced protein, domain)	'mloc_15459'	'35.1'	'not assigned.annotated'	'araport11 Hypoxia-responsive family protein (at5g27760.1 : 123.0)'
MLOC_73878	-1.52908	0.000422831	MtN19-like proteinIPR011692 (Stress up-regulated Nod 19)	'mloc_73878'	'35.1'	'not assigned.annotated'	'araport11 stress up-regulated Nod 19 protein (at5g61820.1 : 430.0)'
MLOC_15973	-1.53137	1.19109e-07	O-fucosyltransferase-like proteinIPR019378 (GDP-fucose protein O-fucosyltransferase)	'mloc_15973'	'35.1'	'not assigned.annotated'	'O-fucosyltransferase 19 OS=Arabidopsis thaliana(sp|q9sh89|oft19_arath : 334.0)'
MLOC_24103	-1.53498	0.0112079	Ankyrin repeat-containing protein, putativeIPR000535 (Major sperm protein), IPR020683 (Ankyrin repeat-containing domain)	'mloc_24103'	'35.1'	'not assigned.annotated'	'Protein VAPYRIN OS=Medicago truncatula(sp|d3j162|vpy_medtr : 101.0)'
MLOC_6926	-1.53643	4.23565e-11	WD-40 repeat-containing proteinIPR011009 (Protein kinase-like domain), IPR015943 (WD40/YVTN repeat-like-containing domain)	'mloc_6926'	'35.1'	'not assigned.annotated'	'araport11 zinc ion binding protein (at1g21651.1 : 315.0)'
MLOC_53828	-1.53974	0.00213115	Plant U-box 17IPR016024 (Armadillo-type fold)	'mloc_53828'	'35.1'	'not assigned.annotated'	'araport11 ARM repeat superfamily protein (at1g08315.1 : 121.0)'
MLOC_77322	-1.54021	0.000863238	GTP binding proteinIPR000007 (Tubby, C-terminal), IPR007612 (LURP1-like domain)	'mloc_77322'	'35.1'	'not assigned.annotated'	'Protein LURP-one-related 8 OS=Arabidopsis thaliana(sp|q9zvi6|lor8_arath : 127.0)'
MLOC_58221	-1.5416	0.0216458	NB-ARC domain-containing disease resistance protein LENGTH=926IPR002182 (NB-ARC)	'mloc_58221'	'35.1'	'not assigned.annotated'	'Disease resistance protein RGA5 OS=Oryza sativa subsp. japonica(sp|f7j0n2|rga5r_orysj : 325.0)'
MLOC_34619	-1.54397	0.0201151	Desiccation-related protein PCC13-62	'mloc_34619'	'35.1'	'not assigned.annotated'	'araport11 desiccation-like protein (at1g47980.1 : 144.0)'
MLOC_69033	-1.54556	0.0193095	GDSL esterase/lipaseIPR001087 (Lipase, GDSL), IPR013830 (Esterase, SGNH hydrolase-type)	'mloc_69033'	'35.1'	'not assigned.annotated'	'GDSL esterase/lipase At5g45910 OS=Arabidopsis thaliana(sp|q9fj45|gdl83_arath : 189.0)'
MLOC_60806	-1.55205	0.0128641	ABC transporter ATP-binding proteinIPR005293 (Antigen peptide transporter 2), IPR011527 (ABC transporter, transmembrane domain, type 1), IPR011917 (ABC transporter, lipid A export, MsbA), IPR011918 (ABC transporter, ATP-binding/permease protein), IPR014216 (ABC transporter, CydDC cysteine exporter (CydDC-E) family, permease/ATP-binding protein CydD), IPR014223 (ABC transporter, CydDC cysteine exp…	'mloc_60806'	'35.1'	'not assigned.annotated'	'ABC transporter B family member 11 OS=Arabidopsis thaliana(sp|q9fwx7|ab11b_arath : 104.0)'
MLOC_36374	-1.56228	1.55168e-05	unknown protein FUNCTIONS IN: molecular_function unknown INVOLVED IN: biological_process unknown LOCATED IN: endoplasmic reticulum EXPRESSED IN: 24 plant structures EXPRESSED DURING: 13 growth stages BEST Arabidopsis thaliana protein match is: unknown protein . LENGTH=242	'mloc_36374'	'35.1'	'not assigned.annotated'	'araport11 transmembrane protein (at1g27990.1 : 317.0)'
MLOC_39183	-1.56445	0.0215065	unknown protein BEST Arabidopsis thaliana protein match is: unknown protein . LENGTH=496	'mloc_39183'	'35.1'	'not assigned.annotated'	'araport11 neuronal PAS domain protein (at5g64190.2 : 413.0)'
MLOC_68525	-1.56686	5.30443e-06	Pre-mRNA splicing helicase-like proteinIPR001650 (Helicase, C-terminal), IPR004179 (Sec63 domain), IPR014001 (Helicase, superfamily 1/2, ATP-binding domain), IPR014756 (Immunoglobulin E-set)	'mloc_68525'	'35.1'	'not assigned.annotated'	'DExH-box ATP-dependent RNA helicase DExH12 OS=Arabidopsis thaliana(sp|q9syp1|dexhc_arath : 159.0)'
MLOC_57353	-1.56699	7.40057e-08	Syntaxin-binding proteinIPR013905 (Lethal giant larvae (Lgl)-like, C-terminal), IPR015943 (WD40/YVTN repeat-like-containing domain)	'mloc_57353'	'35.1'	'not assigned.annotated'	'araport11 Transducin/WD40 repeat-like superfamily protein (at4g35560.2 : 302.0)'
MLOC_14398	-1.56849	8.65455e-06	MAC/Perforin domain-containing protein LENGTH=612IPR020864 (Membrane attack complex component/perforin (MACPF) domain)	'mloc_14398'	'35.1'	'not assigned.annotated'	'MACPF domain-containing protein At4g24290 OS=Arabidopsis thaliana(sp|q9stw5|macp2_arath : 229.0)'
MLOC_67049	-1.56983	1.86062e-23	B12D proteinIPR010530 (NADH-ubiquinone reductase complex 1 MLRQ subunit)	'mloc_67049'	'35.1'	'not assigned.annotated'	'araport11 B12D protein (at3g48140.1 : 140.0)'
MLOC_10581	-1.57828	7.64434e-07	exocyst subunit exo70 family protein F1 LENGTH=683IPR004140 (Exo70 exocyst complex subunit), IPR016159 (Cullin repeat-like-containing domain)	'mloc_10581'	'35.1'	'not assigned.annotated'	'araport11 exocyst subunit exo70 family protein F1 (at5g50380.1 : 82.8)'
MLOC_71242	-1.57964	5.4344e-08	PBSP domain-containing proteinIPR007541 (Uncharacterised protein family, basic secretory protein)	'mloc_71242'	'35.1'	'not assigned.annotated'	'araport11 Plant basic secretory protein (BSP) family protein (at2g15220.1 : 259.0)'
MLOC_72965	-1.57974	1.86336e-06	CAP (Cysteine-rich secretory proteins, Antigen 5, and Pathogenesis-related 1 protein) superfamily protein LENGTH=161IPR001283 (Allergen V5/Tpx-1-related)	'mloc_72965'	'35.1'	'not assigned.annotated'	'Pathogenesis-related protein PRB1-3 OS=Hordeum vulgare(sp|p35793|pr13_horvu : 169.0)'
MLOC_70051	-1.58385	0.0137765	Dihydroflavonol 4-reductaseIPR001509 (NAD-dependent epimerase/dehydratase), IPR016040 (NAD(P)-binding domain)	'mloc_70051'	'35.1'	'not assigned.annotated'	'Anthocyanidin reductase ((2S)-flavan-3-ol-forming) OS=Vitis vinifera(sp|d7u6g6|anrpn_vitvi : 287.0)'
MLOC_2492	-1.58645	1.47603e-06	TTF-type zinc finger protein with HAT dimerization domain	'mloc_2492'	'35.1'	'not assigned.annotated'	'araport11 TTF-type zinc finger protein with HAT dimerization domain-containing protein (at1g19260.1 : 339.0)'
MLOC_7745	-1.5873	5.60629e-08	GlycosyltransferaseIPR007657 (Glycosyltransferase AER61, uncharacterised)	'mloc_7745'	'35.1'	'not assigned.annotated'	'Beta-1,2-xylosyltransferase XYXT1 OS=Oryza sativa subsp. japonica(sp|q5z8t8|xyxt1_orysj : 109.0)'
MLOC_43235	-1.58772	0.00198003	MLOC_43235	'mloc_43235'	'35.1'	'not assigned.annotated'	'AAA-ATPase ASD, mitochondrial OS=Arabidopsis thaliana(sp|q9fld5|asd_arath : 196.0)'
MLOC_56324	-1.58861	1.24275e-05	NBS-LRR disease resistance protein homologueIPR000767 (Disease resistance protein)	'mloc_56324'	'35.1'	'not assigned.annotated'	'Disease resistance protein RPM1 OS=Arabidopsis thaliana(sp|q39214|rpm1_arath : 407.0)'
MLOC_78967	-1.58906	0.0362867	Leucine-rich repeat receptor-like protein kinase family protein LENGTH=1124IPR001611 (Leucine-rich repeat), IPR013210 (Leucine-rich repeat-containing N-terminal, type 2)	'mloc_78967'	'35.1'	'not assigned.annotated'	'araport11 disease resistance family protein / LRR family protein (at2g34930.1 : 270.0)'
MLOC_63608	-1.58968	4.68804e-09	Glutathione transferase, putativeIPR010987 (Glutathione S-transferase, C-terminal-like), IPR016639 (Glutathione S-transferase, predicted)	'mloc_63608'	'35.1'	'not assigned.annotated'	'araport11 Glutathione S-transferase family protein (at4g19880.2 : 523.0)'
MLOC_2781	-1.59258	4.73605e-10	Thaumatin-like proteinIPR001938 (Thaumatin, pathogenesis-related)	'mloc_2781'	'35.1'	'not assigned.annotated'	'Pathogenesis-related thaumatin-like protein 3.2 OS=Cryptomeria japonica(sp|q8h995|crj32_cryja : 256.0)'
MLOC_77428	-1.59333	7.65447e-05	ATP-dependent zinc metalloprotease FtsH 1IPR003959 (ATPase, AAA-type, core), IPR005936 (Peptidase, FtsH)	'mloc_77428'	'35.1'	'not assigned.annotated'	'ATP-dependent zinc metalloprotease FTSH 5, mitochondrial OS=Oryza sativa subsp. japonica(sp|q8lqj8|ftsh5_orysj : 288.0)'
MLOC_79334	-1.59528	0.00749805	Calcium-dependent lipid-binding domain-containing proteinIPR008973 (C2 calcium/lipid-binding domain, CaLB)	'mloc_79334'	'35.1'	'not assigned.annotated'	'Elicitor-responsive protein 1 OS=Oryza sativa subsp. japonica(sp|q0jhu5|erg1_orysj : 219.0)'
MLOC_7366	-1.59912	0.00332141	Chitinase 1IPR000677 (2S globulin), IPR017853 (Glycoside hydrolase, superfamily)	'mloc_7366'	'35.1'	'not assigned.annotated'	'Chitinase 1 OS=Tulipa saxatilis subsp. bakeri(sp|q9slp4|chit1_tulsb : 283.0)'
MLOC_80914	-1.60465	0.0269124	Adiponectin receptor proteinIPR004254 (Hly-III-related)	'mloc_80914'	'35.1'	'not assigned.annotated'	'Heptahelical transmembrane protein ADIPOR2 OS=Oryza sativa subsp. japonica(sp|q6etk9|adpo2_orysj : 210.0)'
MLOC_25787	-1.60656	0.000491283	RING finger proteinIPR013083 (Zinc finger, RING/FYVE/PHD-type)	'mloc_25787'	'35.1'	'not assigned.annotated'	'RING-H2 finger protein ATL78 OS=Arabidopsis thaliana(sp|q6nqg7|atl78_arath : 136.0)'
MLOC_59078	-1.60769	9.464e-05	4-coumarate:CoA ligaseIPR000873 (AMP-dependent synthetase/ligase)	'mloc_59078'	'35.1'	'not assigned.annotated'	'Probable 4-coumarate--CoA ligase 5 OS=Oryza sativa subsp. japonica(sp|q6zac1|4cl5_orysj : 534.0)'
MLOC_10335	-1.60833	1.46569e-05	Kinase family proteinIPR011009 (Protein kinase-like domain)	'mloc_10335'	'35.1'	'not assigned.annotated'	'Wall-associated receptor kinase-like 14 OS=Arabidopsis thaliana(sp|q8ry67|waklo_arath : 122.0)'
MLOC_58569	-1.60998	2.35017e-26	CCR4-NOT transcription complex subunit 7IPR006941 (Ribonuclease CAF1), IPR012337 (Ribonuclease H-like domain)	'mloc_58569'	'35.1'	'not assigned.annotated'	'Probable CCR4-associated factor 1 homolog 7 OS=Arabidopsis thaliana(sp|q9skz2|caf1g_arath : 401.0)'
MLOC_62208	-1.61326	0.000208772	NBS-LRR disease resistance protein homologueIPR000767 (Disease resistance protein)	'mloc_62208'	'35.1'	'not assigned.annotated'	'Disease resistance protein Piks-2 OS=Oryza sativa subsp. japonica(sp|p0do10|piks2_orysj : 221.0)'
MLOC_213	-1.61804	0.00246305	Peroxidase 1IPR010255 (Haem peroxidase)	'mloc_213'	'35.1'	'not assigned.annotated'	'Peroxidase 1 OS=Oryza sativa subsp. japonica(sp|p37834|per1_orysj : 350.0)'
MLOC_72048	-1.61825	1.64732e-06	Kinase, putativeIPR001611 (Leucine-rich repeat), IPR011009 (Protein kinase-like domain), IPR021720 (Malectin)	'mloc_72048'	'35.1'	'not assigned.annotated'	'araport11 Leucine-rich repeat transmembrane protein kinase (at1g56145.2 : 301.0)'
MLOC_26717	-1.62172	7.30548e-07	MLOC_26717	'mloc_26717'	'35.1'	'not assigned.annotated'	'Alcohol dehydrogenase 1 OS=Hordeum vulgare(sp|p05336|adh1_horvu : 184.0)'
MLOC_69399	-1.6227	0.00181526	MLO-like protein 1IPR004326 (Mlo-related protein)	'mloc_69399'	'35.1'	'not assigned.annotated'	'MLO-like protein 1 OS=Arabidopsis thaliana(sp|o49621|mlo1_arath : 495.0)'
MLOC_4366	-1.6261	2.82804e-11	Tetraspanin family protein	'mloc_4366'	'35.1'	'not assigned.annotated'	'Tetraspanin-18 OS=Arabidopsis thaliana(sp|q93xy5|tet18_arath : 149.0)'
[truncated: 1,588 more rows]

## Sheet: Suppl.Tab.4
Supplemental table S4. List of genes down-regulated in the crown of 10-DAG seedlings of barley cv. Golden Promise conpared to 1-DAG seedlings
[truncated: 2,336 more rows]
